# Supplementary material for: Temporal and Spatial Activity Patterns of Sympatric Wild Ungulates in Qinling Mountains, China
Source: Animals (Basel). 2022 Jun 28;12(13):1666. doi: 10.3390/ani12131666 (PMC9264793; doi:10.3390/ani12131666)
Supplement: Supplementary file 1 [file animals-12-01666-s001.zip]

Archive with 1 entries (1 files):
- animals-1756450-Supplementary Table S1.xlsx
