# Supplementary material for: Temporal and Spatial Activity Patterns of Sympatric Wild Ungulates in Qinling Mountains, China
Source: Animals (Basel). 2022 Jun 28;12(13):1666. doi: 10.3390/ani12131666 (PMC9264793; doi:10.3390/ani12131666)
Supplement: Supplementary file 1 [file animals-12-01666-s001.zip › animals-1756450-Supplementary Table S1.xlsx]

## Sheet: Sheet1
Table S1---Camera trapping detections of wild ungulates and survey effort of each site in Changqing National Nature Reserve, China
ID	Photograph Name	Site ID	Photograph Date	Photograph Time	Species type	Species Name	Population	Longitude	Latitude	Elevation	Placement date	Last date
1	CQ-20140417-01-0009	20140417-01	2014/05/04	08:25:01	Mammal	tufted deer	1	33.4468	107.722	1054	2014-04-17	2014/07/05
2	CQ-20140417-01-0015	20140417-01	2014/05/31	11:12:42	Mammal	tufted deer	1	33.4468	107.722	1054	2014-04-17	2014/07/05
3	CQ-20140417-01-0023	20140417-01	2014/06/16	06:46:34	Mammal	tufted deer	1	33.4468	107.722	1054	2014-04-17	2014/07/05
4	CQ-20140417-02-0259	20140417-02	2014/06/22	20:10:01	Mammal	reeves muntjac	1	33.444	107.73	1135	2014-04-17	2014/8/20
5	CQ-20140417-02-0289	20140417-02	2014/06/27	19:18:29	Mammal	reeves muntjac	1	33.444	107.73	1135	2014-04-17	2014/8/20
6	CQ-20140417-02-0357	20140417-02	2014/07/02	14:32:30	Mammal	reeves muntjac	1	33.444	107.73	1135	2014-04-17	2014/8/20
7	CQ-20140417-02-0419	20140417-02	2014/07/10	01:22:25	Mammal	reeves muntjac	1	33.444	107.73	1135	2014-04-17	2014/8/20
8	CQ-20140417-02-0557	20140417-02	2014/07/28	06:36:46	Mammal	reeves muntjac	1	33.444	107.73	1135	2014-04-17	2014/8/20
9	CQ-20140417-02-0703	20140417-02	2014/08/07	23:43:03	Mammal	reeves muntjac	1	33.444	107.73	1135	2014-04-17	2014/8/20
10	CQ-20140417-02-0712	20140417-02	2014/8/8	7:07:14	Mammal	reeves muntjac	1	33.444	107.73	1135	2014-04-17	2014/8/20
11	CQ-20140417-02-0809	20140417-02	2014/08/19	17:58:29	Mammal	reeves muntjac	1	33.444	107.73	1135	2014-04-17	2014/8/20
12	CQ-20140417-03-0035	20140417-03	2014/04/21	13:25:52	Mammal	wild boar	1	33.4694	107.735	1581	2014-04-17	2014/8/20
13	CQ-20140417-03-0041	20140417-03	2014/04/24	07:39:50	Mammal	wild boar	1	33.4694	107.735	1581	2014-04-17	2014/8/20
14	CQ-20140417-03-0073	20140417-03	2014/04/30	17:25:12	Mammal	golden takin	1	33.4694	107.735	1581	2014-04-17	2014/8/20
15	CQ-20140417-03-0099	20140417-03	2014/05/15	09:12:49	Mammal	wild boar	1	33.4694	107.735	1581	2014-04-17	2014/8/20
16	CQ-20140417-03-0115	20140417-03	2014/06/30	07:19:21	Mammal	reeves muntjac	1	33.4694	107.735	1581	2014-04-17	2014/8/20
17	CQ-20140417-04-0010	20140417-04	2014/04/20	15:18:45	Mammal	reeves muntjac	1	33.514	107.665	1328	2014-04-17	2014/07/05
18	CQ-20140417-04-0013	20140417-04	2014/4/21	12:47:48	Mammal	golden takin	1	33.514	107.665	1328	2014-04-17	2014/07/05
19	CQ-20140417-04-0014	20140417-04	2014/04/21	15:30:28	Mammal	reeves muntjac	1	33.514	107.665	1328	2014-04-17	2014/07/05
20	CQ-20140417-04-0016	20140417-04	2014/04/21	16:30:28	Mammal	golden takin	1	33.514	107.665	1328	2014-04-17	2014/07/05
21	CQ-20140417-04-0342	20140417-04	2014/05/01	11:16:16	Mammal	reeves muntjac	1	33.514	107.665	1328	2014-04-17	2014/07/05
22	CQ-20140417-04-0594	20140417-04	2014/05/19	16:29:26	Mammal	reeves muntjac	1	33.514	107.665	1328	2014-04-17	2014/07/05
23	CQ-20140417-04-0596	20140417-04	2014/05/21	09:37:12	Mammal	Chinese goral	1	33.514	107.665	1328	2014-04-17	2014/07/05
24	CQ-20140417-04-0608	20140417-04	2014/05/30	16:07:14	Mammal	reeves muntjac	1	33.514	107.665	1328	2014-04-17	2014/07/05
25	CQ-20140417-04-0610	20140417-04	2014/05/31	16:12:58	Mammal	reeves muntjac	1	33.514	107.665	1328	2014-04-17	2014/07/05
26	CQ-20140417-04-0616	20140417-04	2014/06/06	16:15:23	Mammal	reeves muntjac	1	33.514	107.665	1328	2014-04-17	2014/07/05
27	CQ-20140417-04-0618	20140417-04	2014/06/07	09:47:11	Mammal	reeves muntjac	1	33.514	107.665	1328	2014-04-17	2014/07/05
28	CQ-20140417-04-0620	20140417-04	2014/06/07	21:10:22	Mammal	reeves muntjac	1	33.514	107.665	1328	2014-04-17	2014/07/05
29	CQ-20140417-04-0642	20140417-04	2014/06/08	16:43:40	Mammal	reeves muntjac	1	33.514	107.665	1328	2014-04-17	2014/07/05
30	CQ-20140417-04-0644	20140417-04	2014/06/12	08:20:19	Mammal	Chinese goral	1	33.514	107.665	1328	2014-04-17	2014/07/05
31	CQ-20140417-04-0691	20140417-04	2014/6/22	16:20:44	Mammal	reeves muntjac	1	33.514	107.665	1328	2014-04-17	2014/07/05
32	CQ-20140417-04-0701	20140417-04	2014/7/2	19:00:46	Mammal	reeves muntjac	1	33.514	107.665	1328	2014-04-17	2014/07/05
33	CQ-20140417-04-0704	20140417-04	2014/07/03	17:42:45	Mammal	reeves muntjac	1	33.514	107.665	1328	2014-04-17	2014/07/05
34	CQ-20140417-05-0001	20140417-05	2014/04/22	14:52:45	Mammal	wild boar	1	33.4633	107.727	1411	2014-04-17	2014/8/20
35	CQ-20140417-05-0028	20140417-05	2014/5/15	10:42:18	Mammal	wild boar	1	33.4633	107.727	1411	2014-04-17	2014/8/20
36	CQ-20140417-05-0032	20140417-05	2014/5/18	10:41:46	Mammal	wild boar	2	33.4633	107.727	1411	2014-04-17	2014/8/20
37	CQ-20140417-05-0048	20140417-05	2014/5/23	13:02:14	Mammal	wild boar	1	33.4633	107.727	1411	2014-04-17	2014/8/20
38	CQ-20140417-05-0058	20140417-05	2014/5/25	16:44:00	Mammal	wild boar	1	33.4633	107.727	1411	2014-04-17	2014/8/20
39	CQ-20140417-05-0063	20140417-05	2014/05/26	16:51:12	Mammal	wild boar	1	33.4633	107.727	1411	2014-04-17	2014/8/20
40	CQ-20140417-05-0081	20140417-05	2014/05/27	17:27:54	Mammal	wild boar	1	33.4633	107.727	1411	2014-04-17	2014/8/20
41	CQ-20140417-05-0094	20140417-05	2014/5/30	10:21:30	Mammal	wild boar	2	33.4633	107.727	1411	2014-04-17	2014/8/20
42	CQ-20140417-05-0101	20140417-05	2014/05/31	10:46:34	Mammal	reeves muntjac	1	33.4633	107.727	1411	2014-04-17	2014/8/20
43	CQ-20140417-05-0103	20140417-05	2014/05/31	11:59:45	Mammal	reeves muntjac	1	33.4633	107.727	1411	2014-04-17	2014/8/20
44	CQ-20140417-05-0113	20140417-05	2014/06/03	17:45:10	Mammal	reeves muntjac	1	33.4633	107.727	1411	2014-04-17	2014/8/20
45	CQ-20140417-05-0123	20140417-05	2014/06/09	18:43:40	Mammal	wild boar	1	33.4633	107.727	1411	2014-04-17	2014/8/20
46	CQ-20140417-05-0129	20140417-05	2014/06/09	19:27:42	Mammal	wild boar	1	33.4633	107.727	1411	2014-04-17	2014/8/20
47	CQ-20140417-05-0135	20140417-05	2014/06/19	17:07:57	Mammal	reeves muntjac	1	33.4633	107.727	1411	2014-04-17	2014/8/20
48	CQ-20140417-05-0158	20140417-05	2014/7/4	5:35:42	Mammal	reeves muntjac	1	33.4633	107.727	1411	2014-04-17	2014/8/20
49	CQ-20140417-05-0177	20140417-05	2014/07/21	18:09:56	Mammal	Chinese goral	1	33.4633	107.727	1411	2014-04-17	2014/8/20
50	CQ-20140417-05-0201	20140417-05	2014/08/01	09:36:00	Mammal	reeves muntjac	1	33.4633	107.727	1411	2014-04-17	2014/8/20
51	CQ-20140417-05-0234	20140417-05	2014/8/13	9:21:34	Mammal	wild boar	2	33.4633	107.727	1411	2014-04-17	2014/8/20
52	CQ-20140417-05-0237	20140417-05	2014/08/17	12:27:07	Mammal	Chinese goral	1	33.4633	107.727	1411	2014-04-17	2014/8/20
53	CQ-20140417-05-0239	20140417-05	2014/08/17	13:50:05	Mammal	reeves muntjac	1	33.4633	107.727	1411	2014-04-17	2014/8/20
54	CQ-20140417-55-0006	20140417-55	2014/04/25	11:37:39	Mammal	wild boar	1	33.6507	107.492	1468	2014-04-17	2014-08-21
55	CQ-20140417-55-0026	20140417-55	2014/05/05	17:55:29	Mammal	Chinese goral	1	33.6507	107.492	1468	2014-04-17	2014-08-21
56	CQ-20140417-55-0046	20140417-55	2014/05/20	14:47:47	Mammal	wild boar	3	33.6507	107.492	1468	2014-04-17	2014-08-21
57	CQ-20140417-55-0054	20140417-55	2014/05/26	00:46:06	Mammal	Chinese goral	1	33.6507	107.492	1468	2014-04-17	2014-08-21
58	CQ-20140417-55-0058	20140417-55	2014/05/27	16:33:55	Mammal	Chinese goral	1	33.6507	107.492	1468	2014-04-17	2014-08-21
59	CQ-20140417-55-0064	20140417-55	2014/06/06	19:21:33	Mammal	wild boar	1	33.6507	107.492	1468	2014-04-17	2014-08-21
60	CQ-20140417-55-0080	20140417-55	2014/06/18	02:43:33	Mammal	Chinese goral	1	33.6507	107.492	1468	2014-04-17	2014-08-21
61	CQ-20140417-55-0094	20140417-55	2014/06/23	02:41:30	Mammal	reeves muntjac	1	33.6507	107.492	1468	2014-04-17	2014-08-21
62	CQ-20140417-55-0112	20140417-55	2014/07/04	13:37:31	Mammal	reeves muntjac	1	33.6507	107.492	1468	2014-04-17	2014-08-21
63	CQ-20140417-55-0130	20140417-55	2014/07/16	06:56:55	Mammal	Chinese goral	1	33.6507	107.492	1468	2014-04-17	2014-08-21
64	CQ-20140417-55-0136	20140417-55	2014/07/17	18:39:53	Mammal	reeves muntjac	1	33.6507	107.492	1468	2014-04-17	2014-08-21
65	CQ-20140417-55-0142	20140417-55	2014/07/26	02:12:31	Mammal	Chinese goral	1	33.6507	107.492	1468	2014-04-17	2014-08-21
66	CQ-20140417-60-0038	20140417-60	2014/4/20	14:11:22	Mammal	Chinese goral	1	33.6488	107.485	1431	2014-04-17	2014-08-18
67	CQ-20140417-60-0041	20140417-60	2014/05/18	06:38:48	Mammal	reeves muntjac	1	33.6488	107.485	1431	2014-04-17	2014-08-18
68	CQ-20140417-60-0045	20140417-60	2014/05/22	17:39:53	Mammal	Chinese goral	1	33.6488	107.485	1431	2014-04-17	2014-08-18
69	CQ-20140417-60-0049	20140417-60	2014/05/26	13:21:09	Mammal	tufted deer	1	33.6488	107.485	1431	2014-04-17	2014-08-18
70	CQ-20140417-60-0051	20140417-60	2014/05/27	12:42:23	Mammal	reeves muntjac	2	33.6488	107.485	1431	2014-04-17	2014-08-18
71	CQ-20140417-60-0053	20140417-60	2014/05/31	09:34:16	Mammal	reeves muntjac	2	33.6488	107.485	1431	2014-04-17	2014-08-18
72	CQ-20140417-60-0061	20140417-60	2014/06/03	07:39:46	Mammal	reeves muntjac	1	33.6488	107.485	1431	2014-04-17	2014-08-18
73	CQ-20140417-60-0063	20140417-60	2014/06/03	12:55:26	Mammal	wild boar	1	33.6488	107.485	1431	2014-04-17	2014-08-18
74	CQ-20140417-60-0075	20140417-60	2014/06/12	09:37:45	Mammal	reeves muntjac	2	33.6488	107.485	1431	2014-04-17	2014-08-18
75	CQ-20140417-60-0077	20140417-60	2014/06/16	07:16:46	Mammal	reeves muntjac	1	33.6488	107.485	1431	2014-04-17	2014-08-18
76	CQ-20140417-60-0081	20140417-60	2014/06/17	19:07:01	Mammal	reeves muntjac	2	33.6488	107.485	1431	2014-04-17	2014-08-18
77	CQ-20140417-60-0091	20140417-60	2014/06/30	20:38:00	Mammal	wild boar	2	33.6488	107.485	1431	2014-04-17	2014-08-18
78	CQ-20140417-60-0096	20140417-60	2014/7/10	17:39:56	Mammal	Chinese goral	1	33.6488	107.485	1431	2014-04-17	2014-08-18
79	CQ-20140417-60-0099	20140417-60	2014/07/13	10:58:11	Mammal	Chinese goral	2	33.6488	107.485	1431	2014-04-17	2014-08-18
80	CQ-20140417-60-0101	20140417-60	2014/07/14	05:46:30	Mammal	tufted deer	1	33.6488	107.485	1431	2014-04-17	2014-08-18
81	CQ-20140417-60-0113	20140417-60	2014/08/02	06:04:46	Mammal	tufted deer	1	33.6488	107.485	1431	2014-04-17	2014-08-18
82	CQ-20140417-65-0014	20140417-65	2013/4/24	18:04:40	Mammal	golden takin	1	33.5952	107.604	1684	2014-04-17	2014-08-18
83	CQ-20140417-65-0021	20140417-65	2013/05/01	20:04:46	Mammal	golden takin	1	33.5952	107.604	1684	2014-04-17	2014-08-18
84	CQ-20140417-65-0055	20140417-65	2013/07/03	17:09:11	Mammal	wild boar	1	33.5952	107.604	1684	2014-04-17	2014-08-18
85	CQ-20140417-65-0071	20140417-65	2013/08/16	18:01:20	Mammal	tufted deer	1	33.5952	107.604	1684	2014-04-17	2014-08-18
86	CQ-20140422-07-0930	20140422-07	2014/5/5	3:21:16	Mammal	wild boar	1	33.6038	107.685	1320	2014-04-22	2014-05-07
87	CQ-20140422-08-0025	20140422-08	2014/04/29	20:00:26	Mammal	reeves muntjac	1	33.5154	107.693	1117	2014-04-22	2014/8/20
88	CQ-20140422-08-0043	20140422-08	2014/05/13	19:28:28	Mammal	reeves muntjac	1	33.5154	107.693	1117	2014-04-22	2014/8/20
89	CQ-20140422-08-0067	20140422-08	2014/05/27	12:11:46	Mammal	wild boar	1	33.5154	107.693	1117	2014-04-22	2014/8/20
90	CQ-20140422-08-0131	20140422-08	2014/06/24	19:56:50	Mammal	tufted deer	1	33.5154	107.693	1117	2014-04-22	2014/8/20
91	CQ-20140422-08-0135	20140422-08	2014/06/26	19:46:44	Mammal	tufted deer	1	33.5154	107.693	1117	2014-04-22	2014/8/20
92	CQ-20140422-08-0141	20140422-08	2014/06/30	19:23:36	Mammal	tufted deer	2	33.5154	107.693	1117	2014-04-22	2014/8/20
93	CQ-20140422-08-0149	20140422-08	2014/07/03	18:58:09	Mammal	tufted deer	1	33.5154	107.693	1117	2014-04-22	2014/8/20
94	CQ-20140422-08-0167	20140422-08	2014/07/08	14:14:09	Mammal	tufted deer	1	33.5154	107.693	1117	2014-04-22	2014/8/20
95	CQ-20140422-08-0239	20140422-08	2014/07/24	08:32:03	Mammal	tufted deer	1	33.5154	107.693	1117	2014-04-22	2014/8/20
96	CQ-20140422-09-0047	20140422-09	2014/05/24	20:43:25	Mammal	reeves muntjac	1	33.531	107.645	1322	2014-04-22	2014-08-21
97	CQ-20140422-09-0051	20140422-09	2014/05/26	13:24:49	Mammal	Chinese goral	2	33.531	107.645	1322	2014-04-22	2014-08-21
98	CQ-20140422-09-0053	20140422-09	2014/05/28	06:33:53	Mammal	Chinese goral	1	33.531	107.645	1322	2014-04-22	2014-08-21
99	CQ-20140422-09-0065	20140422-09	2014/05/30	16:11:49	Mammal	Chinese goral	1	33.531	107.645	1322	2014-04-22	2014-08-21
100	CQ-20140422-09-0070	20140422-09	2014/5/31	3:47:24	Mammal	reeves muntjac	1	33.531	107.645	1322	2014-04-22	2014-08-21
101	CQ-20140422-09-0071	20140422-09	2014/05/31	11:27:27	Mammal	Chinese goral	1	33.531	107.645	1322	2014-04-22	2014-08-21
102	CQ-20140422-09-0073	20140422-09	2014/06/01	04:52:09	Mammal	reeves muntjac	1	33.531	107.645	1322	2014-04-22	2014-08-21
103	CQ-20140422-09-0078	20140422-09	2014/6/2	5:29:56	Mammal	reeves muntjac	1	33.531	107.645	1322	2014-04-22	2014-08-21
104	CQ-20140422-09-0079	20140422-09	2014/06/02	17:18:06	Mammal	reeves muntjac	1	33.531	107.645	1322	2014-04-22	2014-08-21
105	CQ-20140422-09-0085	20140422-09	2014/06/03	04:42:35	Mammal	reeves muntjac	1	33.531	107.645	1322	2014-04-22	2014-08-21
106	CQ-20140422-09-0090	20140422-09	2014/6/4	6:28:36	Mammal	reeves muntjac	1	33.531	107.645	1322	2014-04-22	2014-08-21
107	CQ-20140422-09-0091	20140422-09	2014/06/04	15:31:28	Mammal	reeves muntjac	1	33.531	107.645	1322	2014-04-22	2014-08-21
108	CQ-20140422-09-0093	20140422-09	2014/06/06	19:30:06	Mammal	reeves muntjac	1	33.531	107.645	1322	2014-04-22	2014-08-21
109	CQ-20140422-09-0095	20140422-09	2014/06/07	05:32:18	Mammal	reeves muntjac	1	33.531	107.645	1322	2014-04-22	2014-08-21
110	CQ-20140422-09-0101	20140422-09	2014/06/08	05:51:37	Mammal	reeves muntjac	1	33.531	107.645	1322	2014-04-22	2014-08-21
111	CQ-20140422-09-0103	20140422-09	2014/06/09	05:04:19	Mammal	reeves muntjac	1	33.531	107.645	1322	2014-04-22	2014-08-21
112	CQ-20140422-09-0107	20140422-09	2014/06/10	05:35:59	Mammal	reeves muntjac	1	33.531	107.645	1322	2014-04-22	2014-08-21
113	CQ-20140422-09-0109	20140422-09	2014/06/11	14:32:54	Mammal	Chinese goral	1	33.531	107.645	1322	2014-04-22	2014-08-21
114	CQ-20140422-09-0111	20140422-09	2014/06/12	19:16:52	Mammal	reeves muntjac	1	33.531	107.645	1322	2014-04-22	2014-08-21
115	CQ-20140422-09-0128	20140422-09	2014/6/20	5:03:06	Mammal	reeves muntjac	1	33.531	107.645	1322	2014-04-22	2014-08-21
116	CQ-20140422-09-0143	20140422-09	2014/06/24	04:08:46	Mammal	reeves muntjac	1	33.531	107.645	1322	2014-04-22	2014-08-21
117	CQ-20140422-09-0149	20140422-09	2014/06/27	14:56:06	Mammal	reeves muntjac	1	33.531	107.645	1322	2014-04-22	2014-08-21
118	CQ-20140422-09-0161	20140422-09	2014/07/01	23:10:12	Mammal	reeves muntjac	1	33.531	107.645	1322	2014-04-22	2014-08-21
119	CQ-20140422-09-0172	20140422-09	2014/7/5	5:29:54	Mammal	reeves muntjac	1	33.531	107.645	1322	2014-04-22	2014-08-21
120	CQ-20140422-09-0175	20140422-09	2014/07/07	05:39:04	Mammal	reeves muntjac	1	33.531	107.645	1322	2014-04-22	2014-08-21
121	CQ-20140422-09-0191	20140422-09	2014/07/13	03:55:53	Mammal	reeves muntjac	1	33.531	107.645	1322	2014-04-22	2014-08-21
122	CQ-20140422-09-0197	20140422-09	2014/07/17	04:32:51	Mammal	reeves muntjac	1	33.531	107.645	1322	2014-04-22	2014-08-21
123	CQ-20140422-09-0199	20140422-09	2014/07/17	05:46:03	Mammal	reeves muntjac	1	33.531	107.645	1322	2014-04-22	2014-08-21
124	CQ-20140422-09-0201	20140422-09	2014/07/17	08:59:01	Mammal	reeves muntjac	1	33.531	107.645	1322	2014-04-22	2014-08-21
125	CQ-20140422-09-0209	20140422-09	2014/07/20	19:15:08	Mammal	reeves muntjac	1	33.531	107.645	1322	2014-04-22	2014-08-21
126	CQ-20140422-09-0211	20140422-09	2014/07/21	04:35:06	Mammal	reeves muntjac	1	33.531	107.645	1322	2014-04-22	2014-08-21
127	CQ-20140422-09-0213	20140422-09	2014/07/21	18:30:20	Mammal	reeves muntjac	1	33.531	107.645	1322	2014-04-22	2014-08-21
128	CQ-20140422-09-0215	20140422-09	2014/07/22	13:35:05	Mammal	reeves muntjac	1	33.531	107.645	1322	2014-04-22	2014-08-21
129	CQ-20140422-09-0217	20140422-09	2014/07/23	07:00:45	Mammal	reeves muntjac	1	33.531	107.645	1322	2014-04-22	2014-08-21
130	CQ-20140422-09-0219	20140422-09	2014/07/25	01:15:12	Mammal	reeves muntjac	1	33.531	107.645	1322	2014-04-22	2014-08-21
131	CQ-20140422-09-0223	20140422-09	2014/07/25	08:27:06	Mammal	reeves muntjac	1	33.531	107.645	1322	2014-04-22	2014-08-21
132	CQ-20140422-09-0225	20140422-09	2014/07/25	15:13:21	Mammal	reeves muntjac	1	33.531	107.645	1322	2014-04-22	2014-08-21
133	CQ-20140422-09-0227	20140422-09	2014/07/28	13:48:26	Mammal	reeves muntjac	1	33.531	107.645	1322	2014-04-22	2014-08-21
134	CQ-20140422-09-0229	20140422-09	2014/07/29	05:15:45	Mammal	reeves muntjac	1	33.531	107.645	1322	2014-04-22	2014-08-21
135	CQ-20140422-09-0245	20140422-09	2014/08/04	18:31:15	Mammal	wild boar	1	33.531	107.645	1322	2014-04-22	2014-08-21
136	CQ-20140422-09-0257	20140422-09	2014/08/07	05:50:22	Mammal	reeves muntjac	1	33.531	107.645	1322	2014-04-22	2014-08-21
137	CQ-20140422-09-0267	20140422-09	2014/08/16	12:48:32	Mammal	wild boar	2	33.531	107.645	1322	2014-04-22	2014-08-21
138	CQ-20140422-100-0012	20140422-100	2014/04/26	09:21:36	Mammal	tufted deer	1	33.6571	107.603	1775	2014-04-22	2014-08-19
139	CQ-20140422-100-0023	20140422-100	2014/05/01	10:21:37	Mammal	reeves muntjac	1	33.6571	107.603	1775	2014-04-22	2014-08-19
140	CQ-20140422-100-0037	20140422-100	2014/05/06	18:04:31	Mammal	golden takin	1	33.6571	107.603	1775	2014-04-22	2014-08-19
141	CQ-20140422-100-0043	20140422-100	2014/05/07	09:16:03	Mammal	golden takin	1	33.6571	107.603	1775	2014-04-22	2014-08-19
142	CQ-20140422-100-0067	20140422-100	2014/05/15	07:35:24	Mammal	reeves muntjac	1	33.6571	107.603	1775	2014-04-22	2014-08-19
143	CQ-20140422-100-0073	20140422-100	2014/05/16	15:17:12	Mammal	reeves muntjac	1	33.6571	107.603	1775	2014-04-22	2014-08-19
144	CQ-20140422-100-0075	20140422-100	2014/05/18	10:28:02	Mammal	reeves muntjac	1	33.6571	107.603	1775	2014-04-22	2014-08-19
145	CQ-20140422-100-0077	20140422-100	2014/05/20	10:10:23	Mammal	tufted deer	1	33.6571	107.603	1775	2014-04-22	2014-08-19
146	CQ-20140422-100-0097	20140422-100	2014/06/07	10:11:47	Mammal	reeves muntjac	1	33.6571	107.603	1775	2014-04-22	2014-08-19
147	CQ-20140422-100-0099	20140422-100	2014/06/07	12:43:21	Mammal	reeves muntjac	1	33.6571	107.603	1775	2014-04-22	2014-08-19
148	CQ-20140422-100-0101	20140422-100	2014/06/07	13:27:29	Mammal	reeves muntjac	1	33.6571	107.603	1775	2014-04-22	2014-08-19
149	CQ-20140422-100-0105	20140422-100	2014/06/09	18:12:38	Mammal	golden takin	1	33.6571	107.603	1775	2014-04-22	2014-08-19
150	CQ-20140422-100-0121	20140422-100	2014/06/13	12:33:47	Mammal	Chinese goral	1	33.6571	107.603	1775	2014-04-22	2014-08-19
151	CQ-20140422-100-0143	20140422-100	2014/06/17	19:57:05	Mammal	tufted deer	1	33.6571	107.603	1775	2014-04-22	2014-08-19
152	CQ-20140422-100-0153	20140422-100	2014/06/19	16:20:10	Mammal	reeves muntjac	1	33.6571	107.603	1775	2014-04-22	2014-08-19
153	CQ-20140422-100-0173	20140422-100	2014/06/29	06:53:28	Mammal	reeves muntjac	1	33.6571	107.603	1775	2014-04-22	2014-08-19
154	CQ-20140422-100-0201	20140422-100	2014/07/06	15:43:11	Mammal	reeves muntjac	1	33.6571	107.603	1775	2014-04-22	2014-08-19
155	CQ-20140422-100-0203	20140422-100	2014/07/06	17:50:48	Mammal	tufted deer	1	33.6571	107.603	1775	2014-04-22	2014-08-19
156	CQ-20140422-100-0215	20140422-100	2014/07/12	23:04:17	Mammal	reeves muntjac	1	33.6571	107.603	1775	2014-04-22	2014-08-19
157	CQ-20140422-100-0221	20140422-100	2014/07/15	18:34:15	Mammal	reeves muntjac	1	33.6571	107.603	1775	2014-04-22	2014-08-19
158	CQ-20140422-100-0225	20140422-100	2014/07/16	07:48:06	Mammal	golden takin	1	33.6571	107.603	1775	2014-04-22	2014-08-19
159	CQ-20140422-100-0229	20140422-100	2014/07/17	20:10:41	Mammal	reeves muntjac	1	33.6571	107.603	1775	2014-04-22	2014-08-19
160	CQ-20140422-100-0233	20140422-100	2014/07/18	13:38:00	Mammal	reeves muntjac	1	33.6571	107.603	1775	2014-04-22	2014-08-19
161	CQ-20140422-100-0241	20140422-100	2014/07/21	08:46:53	Mammal	reeves muntjac	1	33.6571	107.603	1775	2014-04-22	2014-08-19
162	CQ-20140422-100-0251	20140422-100	2014/07/23	16:06:59	Mammal	reeves muntjac	1	33.6571	107.603	1775	2014-04-22	2014-08-19
163	CQ-20140422-100-0255	20140422-100	2014/07/24	20:00:34	Mammal	reeves muntjac	1	33.6571	107.603	1775	2014-04-22	2014-08-19
164	CQ-20140422-100-0259	20140422-100	2014/07/25	10:15:44	Mammal	reeves muntjac	1	33.6571	107.603	1775	2014-04-22	2014-08-19
165	CQ-20140422-100-0263	20140422-100	2014/07/25	23:30:54	Mammal	reeves muntjac	1	33.6571	107.603	1775	2014-04-22	2014-08-19
166	CQ-20140422-100-0269	20140422-100	2014/07/28	09:54:30	Mammal	tufted deer	1	33.6571	107.603	1775	2014-04-22	2014-08-19
167	CQ-20140422-100-0277	20140422-100	2014/07/31	10:46:18	Mammal	reeves muntjac	1	33.6571	107.603	1775	2014-04-22	2014-08-19
168	CQ-20140422-100-0279	20140422-100	2014/08/01	07:41:19	Mammal	reeves muntjac	1	33.6571	107.603	1775	2014-04-22	2014-08-19
169	CQ-20140422-100-0281	20140422-100	2014/08/01	11:46:22	Mammal	reeves muntjac	1	33.6571	107.603	1775	2014-04-22	2014-08-19
170	CQ-20140422-100-0285	20140422-100	2014/08/02	08:19:25	Mammal	tufted deer	1	33.6571	107.603	1775	2014-04-22	2014-08-19
171	CQ-20140422-100-0287	20140422-100	2014/08/04	12:41:01	Mammal	reeves muntjac	1	33.6571	107.603	1775	2014-04-22	2014-08-19
172	CQ-20140422-100-0295	20140422-100	2014/08/04	20:17:49	Mammal	reeves muntjac	1	33.6571	107.603	1775	2014-04-22	2014-08-19
173	CQ-20140422-100-0297	20140422-100	2014/08/04	22:19:23	Mammal	reeves muntjac	1	33.6571	107.603	1775	2014-04-22	2014-08-19
174	CQ-20140422-100-0307	20140422-100	2014/08/07	14:25:42	Mammal	reeves muntjac	1	33.6571	107.603	1775	2014-04-22	2014-08-19
175	CQ-20140422-100-0310	20140422-100	2014/8/8	18:25:08	Mammal	reeves muntjac	1	33.6571	107.603	1775	2014-04-22	2014-08-19
176	CQ-20140422-100-0313	20140422-100	2014/08/09	00:16:48	Mammal	reeves muntjac	1	33.6571	107.603	1775	2014-04-22	2014-08-19
177	CQ-20140422-100-0315	20140422-100	2014/08/09	18:37:09	Mammal	reeves muntjac	1	33.6571	107.603	1775	2014-04-22	2014-08-19
178	CQ-20140422-100-0321	20140422-100	2014/08/10	13:36:03	Mammal	reeves muntjac	1	33.6571	107.603	1775	2014-04-22	2014-08-19
179	CQ-20140422-100-0325	20140422-100	2014/08/10	22:09:06	Mammal	reeves muntjac	1	33.6571	107.603	1775	2014-04-22	2014-08-19
180	CQ-20140422-100-0329	20140422-100	2014/08/11	19:08:32	Mammal	reeves muntjac	1	33.6571	107.603	1775	2014-04-22	2014-08-19
181	CQ-20140422-100-0333	20140422-100	2014/08/12	17:06:37	Mammal	reeves muntjac	1	33.6571	107.603	1775	2014-04-22	2014-08-19
182	CQ-20140422-100-0337	20140422-100	2014/08/12	18:57:12	Mammal	reeves muntjac	1	33.6571	107.603	1775	2014-04-22	2014-08-19
183	CQ-20140422-100-0345	20140422-100	2014/08/14	12:07:45	Mammal	reeves muntjac	1	33.6571	107.603	1775	2014-04-22	2014-08-19
184	CQ-20140422-100-0347	20140422-100	2014/08/14	13:03:29	Mammal	reeves muntjac	1	33.6571	107.603	1775	2014-04-22	2014-08-19
185	CQ-20140422-100-0349	20140422-100	2014/08/15	11:30:33	Mammal	reeves muntjac	1	33.6571	107.603	1775	2014-04-22	2014-08-19
186	CQ-20140422-100-0351	20140422-100	2014/08/15	19:12:36	Mammal	tufted deer	1	33.6571	107.603	1775	2014-04-22	2014-08-19
187	CQ-20140422-100-0355	20140422-100	2014/08/15	21:25:02	Mammal	reeves muntjac	1	33.6571	107.603	1775	2014-04-22	2014-08-19
188	CQ-20140422-100-0359	20140422-100	2014/08/16	08:03:54	Mammal	reeves muntjac	1	33.6571	107.603	1775	2014-04-22	2014-08-19
189	CQ-20140422-51-0207	20140422-51	2014/05/07	07:03:01	Mammal	reeves muntjac	1	33.5855	107.608	1462	2014-04-17	2014-07-27
190	CQ-20140422-51-0305	20140422-51	2014/05/26	11:55:21	Mammal	tufted deer	1	33.5855	107.608	1462	2014-04-17	2014-07-27
191	CQ-20140422-51-0331	20140422-51	2014/06/04	18:07:11	Mammal	tufted deer	1	33.5855	107.608	1462	2014-04-17	2014-07-27
192	CQ-20140422-51-0477	20140422-51	2014/06/26	18:27:37	Mammal	tufted deer	1	33.5855	107.608	1462	2014-04-17	2014-07-27
193	CQ-20140422-51-0515	20140422-51	2014/07/04	18:13:56	Mammal	wild boar	1	33.5855	107.608	1462	2014-04-17	2014-07-27
194	CQ-20140422-51-0523	20140422-51	2014/07/05	08:31:00	Mammal	tufted deer	1	33.5855	107.608	1462	2014-04-17	2014-07-27
195	CQ-20140422-51-0545	20140422-51	2014/07/13	10:20:13	Mammal	reeves muntjac	1	33.5855	107.608	1462	2014-04-17	2014-07-27
196	CQ-20140422-58-0024	20140422-58	2014/05/06	04:47:32	Mammal	wild boar	1	33.6684	107.504	1462	2014-04-22	2014-08-26
197	CQ-20140422-58-0090	20140422-58	2014/06/20	08:17:10	Mammal	Chinese goral	1	33.6684	107.504	1462	2014-04-22	2014-08-26
198	CQ-20140422-58-1080	20140422-58	2014/08/04	09:43:13	Mammal	wild boar	1	33.6684	107.504	1462	2014-04-22	2014-08-26
199	CQ-20140422-58-1120	20140422-58	2014/08/08	15:02:58	Mammal	wild boar	1	33.6684	107.504	1462	2014-04-22	2014-08-26
200	CQ-20140422-58-1122	20140422-58	2014/08/10	08:20:26	Mammal	wild boar	1	33.6684	107.504	1462	2014-04-22	2014-08-26
201	CQ-20140422-58-1133	20140422-58	2014/8/14	13:54:54	Mammal	wild boar	1	33.6684	107.504	1462	2014-04-22	2014-08-26
202	CQ-20140422-58-1134	20140422-58	2014/08/15	08:30:23	Mammal	wild boar	1	33.6684	107.504	1462	2014-04-22	2014-08-26
203	CQ-20140422-58-1178	20140422-58	2014/08/26	08:24:15	Mammal	wild boar	1	33.6684	107.504	1462	2014-04-22	2014-08-26
204	CQ-20140422-63-0014	20140422-63	2014/05/12	17:05:16	Mammal	wild boar	1	33.6689	107.509	1414	2014-04-22	2014-08-26
205	CQ-20140422-63-0018	20140422-63	2014/06/02	08:05:24	Mammal	reeves muntjac	1	33.6689	107.509	1414	2014-04-22	2014-08-26
206	CQ-20140422-63-0026	20140422-63	2014/06/17	15:06:55	Mammal	reeves muntjac	1	33.6689	107.509	1414	2014-04-22	2014-08-26
207	CQ-20140422-63-0036	20140422-63	2014/07/01	07:12:38	Mammal	reeves muntjac	1	33.6689	107.509	1414	2014-04-22	2014-08-26
208	CQ-20140422-63-0044	20140422-63	2014/07/06	19:46:03	Mammal	reeves muntjac	2	33.6689	107.509	1414	2014-04-22	2014-08-26
209	CQ-20140422-63-0046	20140422-63	2014/07/12	02:54:53	Mammal	reeves muntjac	1	33.6689	107.509	1414	2014-04-22	2014-08-26
210	CQ-20140422-63-0068	20140422-63	2014/08/17	15:15:17	Mammal	tufted deer	1	33.6689	107.509	1414	2014-04-22	2014-08-26
211	CQ-20140422-63-0070	20140422-63	2014/08/18	19:41:10	Mammal	reeves muntjac	1	33.6689	107.509	1414	2014-04-22	2014-08-26
212	CQ-20140422-63-0072	20140422-63	2014/08/19	08:22:52	Mammal	reeves muntjac	1	33.6689	107.509	1414	2014-04-22	2014-08-26
213	CQ-20140422-63-0074	20140422-63	2014/08/21	11:18:28	Mammal	reeves muntjac	1	33.6689	107.509	1414	2014-04-22	2014-08-26
214	CQ-20140422-63-0076	20140422-63	2014/08/21	23:34:21	Mammal	reeves muntjac	1	33.6689	107.509	1414	2014-04-22	2014-08-26
215	CQ-20140422-68-0011	20140422-68	2014/04/24	15:53:59	Mammal	golden takin	1	33.6785	107.536	1822	2014-04-22	2014-08-18
216	CQ-20140422-68-0015	20140422-68	2014/04/29	16:39:15	Mammal	Chinese goral	1	33.6785	107.536	1822	2014-04-22	2014-08-18
217	CQ-20140422-68-0019	20140422-68	2014/05/08	19:46:12	Mammal	Chinese goral	1	33.6785	107.536	1822	2014-04-22	2014-08-18
218	CQ-20140422-68-0023	20140422-68	2014/05/11	23:53:44	Mammal	Chinese goral	1	33.6785	107.536	1822	2014-04-22	2014-08-18
219	CQ-20140422-68-0027	20140422-68	2014/05/12	14:51:16	Mammal	Chinese goral	1	33.6785	107.536	1822	2014-04-22	2014-08-18
220	CQ-20140422-68-0031	20140422-68	2014/05/15	13:25:23	Mammal	Chinese goral	1	33.6785	107.536	1822	2014-04-22	2014-08-18
221	CQ-20140422-68-0033	20140422-68	2014/05/18	02:54:34	Mammal	Chinese goral	1	33.6785	107.536	1822	2014-04-22	2014-08-18
222	CQ-20140422-68-0039	20140422-68	2014/05/19	17:35:28	Mammal	Chinese goral	1	33.6785	107.536	1822	2014-04-22	2014-08-18
223	CQ-20140422-68-0043	20140422-68	2014/05/19	18:15:14	Mammal	Chinese goral	1	33.6785	107.536	1822	2014-04-22	2014-08-18
224	CQ-20140422-68-0061	20140422-68	2014/06/05	17:32:26	Mammal	Chinese goral	1	33.6785	107.536	1822	2014-04-22	2014-08-18
225	CQ-20140422-68-0079	20140422-68	2014/06/29	18:43:05	Mammal	wild boar	1	33.6785	107.536	1822	2014-04-22	2014-08-18
226	CQ-20140422-68-0099	20140422-68	2014/08/04	15:34:04	Mammal	wild boar	1	33.6785	107.536	1822	2014-04-22	2014-08-18
227	CQ-20140422-68-0115	20140422-68	2014/08/05	11:51:15	Mammal	wild boar	1	33.6785	107.536	1822	2014-04-22	2014-08-18
228	CQ-20140422-68-0119	20140422-68	2014/08/17	18:16:54	Mammal	wild boar	1	33.6785	107.536	1822	2014-04-22	2014-08-18
229	CQ-20140422-72-0009	20140422-72	2014/04/21	22:57:31	Mammal	golden takin	1	33.596	107.623	1589	2014-04-17	2014-08-19
230	CQ-20140422-72-0037	20140422-72	2014/05/03	18:08:22	Mammal	golden takin	1	33.596	107.623	1589	2014-04-17	2014-08-19
231	CQ-20140422-72-0087	20140422-72	2014/06/05	09:58:35	Mammal	reeves muntjac	1	33.596	107.623	1589	2014-04-17	2014-08-19
232	CQ-20140422-72-0139	20140422-72	2014/06/20	19:38:23	Mammal	reeves muntjac	2	33.596	107.623	1589	2014-04-17	2014-08-19
233	CQ-20140422-72-0187	20140422-72	2014/07/04	18:30:40	Mammal	reeves muntjac	1	33.596	107.623	1589	2014-04-17	2014-08-19
234	CQ-20140422-72-0199	20140422-72	2014/07/09	09:28:21	Mammal	reeves muntjac	1	33.596	107.623	1589	2014-04-17	2014-08-19
235	CQ-20140422-81-0013	20140422-81	2014/04/26	18:44:37	Mammal	reeves muntjac	1	33.6505	107.583	1508	2014-04-22	2014-08-18
236	CQ-20140422-81-0022	20140422-81	2014/4/29	19:34:50	Mammal	reeves muntjac	1	33.6505	107.583	1508	2014-04-22	2014-08-18
237	CQ-20140422-81-0051	20140422-81	2014/06/05	06:34:21	Mammal	reeves muntjac	1	33.6505	107.583	1508	2014-04-22	2014-08-18
238	CQ-20140422-81-0059	20140422-81	2014/06/06	20:09:44	Mammal	reeves muntjac	1	33.6505	107.583	1508	2014-04-22	2014-08-18
239	CQ-20140422-81-0065	20140422-81	2014/06/07	06:49:43	Mammal	reeves muntjac	1	33.6505	107.583	1508	2014-04-22	2014-08-18
240	CQ-20140422-81-0067	20140422-81	2014/06/07	09:58:09	Mammal	reeves muntjac	1	33.6505	107.583	1508	2014-04-22	2014-08-18
241	CQ-20140422-81-0075	20140422-81	2014/06/10	10:28:05	Mammal	reeves muntjac	1	33.6505	107.583	1508	2014-04-22	2014-08-18
242	CQ-20140422-81-0078	20140422-81	2014/6/17	12:00:54	Mammal	reeves muntjac	1	33.6505	107.583	1508	2014-04-22	2014-08-18
243	CQ-20140422-81-0085	20140422-81	2014/06/20	07:20:48	Mammal	reeves muntjac	1	33.6505	107.583	1508	2014-04-22	2014-08-18
244	CQ-20140422-81-0087	20140422-81	2014/06/21	07:34:41	Mammal	reeves muntjac	1	33.6505	107.583	1508	2014-04-22	2014-08-18
245	CQ-20140422-81-0093	20140422-81	2014/06/22	18:58:10	Mammal	reeves muntjac	1	33.6505	107.583	1508	2014-04-22	2014-08-18
246	CQ-20140422-81-0096	20140422-81	2014/6/22	20:23:44	Mammal	reeves muntjac	1	33.6505	107.583	1508	2014-04-22	2014-08-18
247	CQ-20140422-81-0101	20140422-81	2014/06/30	06:16:39	Mammal	reeves muntjac	1	33.6505	107.583	1508	2014-04-22	2014-08-18
248	CQ-20140422-81-0105	20140422-81	2014/07/02	06:41:18	Mammal	reeves muntjac	1	33.6505	107.583	1508	2014-04-22	2014-08-18
249	CQ-20140422-81-0109	20140422-81	2014/07/13	10:32:33	Mammal	reeves muntjac	1	33.6505	107.583	1508	2014-04-22	2014-08-18
250	CQ-20140422-81-0111	20140422-81	2014/07/13	15:29:23	Mammal	wild boar	1	33.6505	107.583	1508	2014-04-22	2014-08-18
251	CQ-20140422-81-0123	20140422-81	2014/07/18	10:49:48	Mammal	reeves muntjac	1	33.6505	107.583	1508	2014-04-22	2014-08-18
252	CQ-20140422-81-0125	20140422-81	2014/07/20	15:42:37	Mammal	wild boar	1	33.6505	107.583	1508	2014-04-22	2014-08-18
253	CQ-20140422-81-0131	20140422-81	2014/07/29	14:27:06	Mammal	tufted deer	1	33.6505	107.583	1508	2014-04-22	2014-08-18
254	CQ-20140422-81-0139	20140422-81	2014/08/02	09:15:27	Mammal	reeves muntjac	2	33.6505	107.583	1508	2014-04-22	2014-08-18
255	CQ-20140422-81-0148	20140422-81	2014/8/12	6:48:44	Mammal	wild boar	1	33.6505	107.583	1508	2014-04-22	2014-08-18
256	CQ-20140422-81-0149	20140422-81	2014/08/13	10:10:58	Mammal	wild boar	1	33.6505	107.583	1508	2014-04-22	2014-08-18
257	CQ-20140422-81-0153	20140422-81	2014/08/16	09:34:56	Mammal	wild boar	1	33.6505	107.583	1508	2014-04-22	2014-08-18
258	CQ-20140422-81-0155	20140422-81	2014/08/16	18:52:50	Mammal	wild boar	1	33.6505	107.583	1508	2014-04-22	2014-08-18
259	CQ-20140422-83-0028	20140422-83	2014/04/25	06:27:07	Mammal	golden takin	1	33.6697	107.536	1763	2014-04-22	2014-08-18
260	CQ-20140422-83-0048	20140422-83	2014/05/09	12:53:43	Mammal	Chinese goral	1	33.6697	107.536	1763	2014-04-22	2014-08-18
261	CQ-20140422-83-0052	20140422-83	2014/05/17	07:46:11	Mammal	Chinese goral	1	33.6697	107.536	1763	2014-04-22	2014-08-18
262	CQ-20140422-83-0184	20140422-83	2014/07/16	11:49:19	Mammal	wild boar	1	33.6697	107.536	1763	2014-04-22	2014-08-18
263	CQ-20140422-83-0186	20140422-83	2014/07/17	08:44:55	Mammal	wild boar	1	33.6697	107.536	1763	2014-04-22	2014-08-18
264	CQ-20140422-83-0210	20140422-83	2014/08/05	13:37:52	Mammal	wild boar	1	33.6697	107.536	1763	2014-04-22	2014-08-18
265	CQ-20140422-83-0218	20140422-83	2014/08/12	09:32:43	Mammal	wild boar	1	33.6697	107.536	1763	2014-04-22	2014-08-18
266	CQ-20140422-84-0019	20140422-84	2014/05/27	07:09:44	Mammal	tufted deer	1	33.6781	107.564	1717	2014-04-22	2014-08-20
267	CQ-20140422-84-0025	20140422-84	2014/06/14	18:50:18	Mammal	reeves muntjac	1	33.6781	107.564	1717	2014-04-22	2014-08-20
268	CQ-20140422-84-0027	20140422-84	2014/06/16	19:25:16	Mammal	wild boar	6	33.6781	107.564	1717	2014-04-22	2014-08-20
269	CQ-20140422-84-0049	20140422-84	2014/07/17	18:00:42	Mammal	wild boar	3	33.6781	107.564	1717	2014-04-22	2014-08-20
270	CQ-20140422-84-0055	20140422-84	2014/08/06	11:10:58	Mammal	wild boar	1	33.6781	107.564	1717	2014-04-22	2014-08-20
271	CQ-20140422-84-0059	20140422-84	2014/08/11	09:03:18	Mammal	wild boar	1	33.6781	107.564	1717	2014-04-22	2014-08-20
272	CQ-20140422-84-0061	20140422-84	2014/08/17	13:14:01	Mammal	wild boar	1	33.6781	107.564	1717	2014-04-22	2014-08-20
273	CQ-20140422-91-0011	20140422-91	2014/04/25	22:36:32	Mammal	golden takin	1	33.6618	107.592	1712	2014-04-22	2014-08-19
274	CQ-20140422-91-0017	20140422-91	2014/05/03	06:20:01	Mammal	golden takin	1	33.6618	107.592	1712	2014-04-22	2014-08-19
275	CQ-20140422-91-0019	20140422-91	2014/05/05	07:00:25	Mammal	golden takin	1	33.6618	107.592	1712	2014-04-22	2014-08-19
276	CQ-20140422-91-0025	20140422-91	2014/05/07	01:54:26	Mammal	golden takin	1	33.6618	107.592	1712	2014-04-22	2014-08-19
277	CQ-20140422-91-0031	20140422-91	2014/05/07	18:02:43	Mammal	wild boar	2	33.6618	107.592	1712	2014-04-22	2014-08-19
278	CQ-20140422-91-0041	20140422-91	2014/05/09	18:17:21	Mammal	golden takin	1	33.6618	107.592	1712	2014-04-22	2014-08-19
279	CQ-20140422-91-0045	20140422-91	2014/05/09	21:51:30	Mammal	golden takin	1	33.6618	107.592	1712	2014-04-22	2014-08-19
280	CQ-20140422-91-0047	20140422-91	2014/05/10	00:10:01	Mammal	golden takin	1	33.6618	107.592	1712	2014-04-22	2014-08-19
281	CQ-20140422-91-0057	20140422-91	2014/05/11	16:50:37	Mammal	golden takin	1	33.6618	107.592	1712	2014-04-22	2014-08-19
282	CQ-20140422-91-0059	20140422-91	2014/05/12	18:25:04	Mammal	golden takin	1	33.6618	107.592	1712	2014-04-22	2014-08-19
283	CQ-20140422-91-0061	20140422-91	2014/05/15	07:48:06	Mammal	wild boar	1	33.6618	107.592	1712	2014-04-22	2014-08-19
284	CQ-20140422-91-0071	20140422-91	2014/05/17	12:17:57	Mammal	wild boar	1	33.6618	107.592	1712	2014-04-22	2014-08-19
285	CQ-20140422-91-0073	20140422-91	2014/05/18	15:23:19	Mammal	golden takin	1	33.6618	107.592	1712	2014-04-22	2014-08-19
286	CQ-20140422-91-0075	20140422-91	2014/05/19	19:05:30	Mammal	golden takin	1	33.6618	107.592	1712	2014-04-22	2014-08-19
287	CQ-20140422-91-0095	20140422-91	2014/06/03	18:53:18	Mammal	reeves muntjac	1	33.6618	107.592	1712	2014-04-22	2014-08-19
288	CQ-20140422-91-0097	20140422-91	2014/06/05	09:39:14	Mammal	wild boar	1	33.6618	107.592	1712	2014-04-22	2014-08-19
289	CQ-20140422-91-0105	20140422-91	2014/06/10	16:57:22	Mammal	wild boar	1	33.6618	107.592	1712	2014-04-22	2014-08-19
290	CQ-20140422-91-0117	20140422-91	2014/06/26	15:55:44	Mammal	reeves muntjac	1	33.6618	107.592	1712	2014-04-22	2014-08-19
291	CQ-20140422-91-0121	20140422-91	2014/07/01	08:16:49	Mammal	wild boar	2	33.6618	107.592	1712	2014-04-22	2014-08-19
292	CQ-20140422-91-0131	20140422-91	2014/07/06	18:37:07	Mammal	wild boar	1	33.6618	107.592	1712	2014-04-22	2014-08-19
293	CQ-20140422-91-0135	20140422-91	2014/07/11	11:17:20	Mammal	wild boar	1	33.6618	107.592	1712	2014-04-22	2014-08-19
294	CQ-20140422-91-0137	20140422-91	2014/07/11	12:39:19	Mammal	wild boar	1	33.6618	107.592	1712	2014-04-22	2014-08-19
295	CQ-20140422-91-0155	20140422-91	2014/07/18	12:03:40	Mammal	wild boar	1	33.6618	107.592	1712	2014-04-22	2014-08-19
296	CQ-20140422-91-0157	20140422-91	2014/07/19	11:40:36	Mammal	wild boar	1	33.6618	107.592	1712	2014-04-22	2014-08-19
297	CQ-20140422-91-0159	20140422-91	2014/07/19	13:22:24	Mammal	wild boar	1	33.6618	107.592	1712	2014-04-22	2014-08-19
298	CQ-20140422-91-0163	20140422-91	2014/07/21	09:32:56	Mammal	wild boar	4	33.6618	107.592	1712	2014-04-22	2014-08-19
299	CQ-20140422-91-0169	20140422-91	2014/07/24	14:19:01	Mammal	wild boar	3	33.6618	107.592	1712	2014-04-22	2014-08-19
300	CQ-20140422-91-0181	20140422-91	2014/07/28	09:20:39	Mammal	wild boar	1	33.6618	107.592	1712	2014-04-22	2014-08-19
301	CQ-20140422-91-0183	20140422-91	2014/07/28	10:09:42	Mammal	wild boar	1	33.6618	107.592	1712	2014-04-22	2014-08-19
302	CQ-20140422-91-0187	20140422-91	2014/07/29	09:39:07	Mammal	wild boar	1	33.6618	107.592	1712	2014-04-22	2014-08-19
303	CQ-20140422-91-0195	20140422-91	2014/07/31	19:22:02	Mammal	wild boar	1	33.6618	107.592	1712	2014-04-22	2014-08-19
304	CQ-20140422-91-0203	20140422-91	2014/08/04	12:38:37	Mammal	wild boar	1	33.6618	107.592	1712	2014-04-22	2014-08-19
305	CQ-20140422-91-0207	20140422-91	2014/08/07	19:34:38	Mammal	reeves muntjac	1	33.6618	107.592	1712	2014-04-22	2014-08-19
306	CQ-20140422-91-0209	20140422-91	2014/08/08	05:30:07	Mammal	reeves muntjac	1	33.6618	107.592	1712	2014-04-22	2014-08-19
307	CQ-20140422-91-0211	20140422-91	2014/08/08	18:40:07	Mammal	reeves muntjac	1	33.6618	107.592	1712	2014-04-22	2014-08-19
308	CQ-20140422-91-0213	20140422-91	2014/08/09	12:50:08	Mammal	wild boar	1	33.6618	107.592	1712	2014-04-22	2014-08-19
309	CQ-20140422-91-0215	20140422-91	2014/08/11	13:20:28	Mammal	reeves muntjac	1	33.6618	107.592	1712	2014-04-22	2014-08-19
310	CQ-20140422-91-0217	20140422-91	2014/08/11	14:27:59	Mammal	reeves muntjac	1	33.6618	107.592	1712	2014-04-22	2014-08-19
311	CQ-20140422-91-0219	20140422-91	2014/08/14	09:19:38	Mammal	reeves muntjac	1	33.6618	107.592	1712	2014-04-22	2014-08-19
312	CQ-20140422-91-0225	20140422-91	2014/08/17	17:33:04	Mammal	reeves muntjac	1	33.6618	107.592	1712	2014-04-22	2014-08-19
313	CQ-20140422-94-0012	20140422-94	2014/06/07	05:21:00	Mammal	reeves muntjac	1	33.6632	107.566	1495	2014-04-22	2014-08-20
314	CQ-20140422-94-0044	20140422-94	2014/08/07	07:35:44	Mammal	wild boar	1	33.6632	107.566	1495	2014-04-22	2014-08-20
315	CQ-20140422-94-0046	20140422-94	2014/08/08	17:13:04	Mammal	wild boar	1	33.6632	107.566	1495	2014-04-22	2014-08-20
316	CQ-20140422-94-0048	20140422-94	2014/08/15	19:16:38	Mammal	wild boar	1	33.6632	107.566	1495	2014-04-22	2014-08-20
317	CQ-20140423-10-0351	20140423-10	2014/05/24	10:00:07	Mammal	reeves muntjac	1	33.5344	107.669	1255	2014-03-23	2014-08-14
318	CQ-20140423-10-0363	20140423-10	2014/05/27	06:47:43	Mammal	reeves muntjac	1	33.5344	107.669	1255	2014-03-23	2014-08-14
319	CQ-20140423-10-0365	20140423-10	2014/05/27	14:26:23	Mammal	reeves muntjac	1	33.5344	107.669	1255	2014-03-23	2014-08-14
320	CQ-20140423-10-0377	20140423-10	2014/05/29	14:50:56	Mammal	reeves muntjac	1	33.5344	107.669	1255	2014-03-23	2014-08-14
321	CQ-20140423-10-0379	20140423-10	2014/05/29	20:34:23	Mammal	reeves muntjac	1	33.5344	107.669	1255	2014-03-23	2014-08-14
322	CQ-20140423-10-0427	20140423-10	2014/06/02	19:09:19	Mammal	golden takin	1	33.5344	107.669	1255	2014-03-23	2014-08-14
323	CQ-20140423-10-0431	20140423-10	2014/06/03	07:02:14	Mammal	golden takin	1	33.5344	107.669	1255	2014-03-23	2014-08-14
324	CQ-20140423-10-0433	20140423-10	2014/06/03	09:16:29	Mammal	wild boar	3	33.5344	107.669	1255	2014-03-23	2014-08-14
325	CQ-20140423-10-0435	20140423-10	2014/06/03	13:55:31	Mammal	reeves muntjac	1	33.5344	107.669	1255	2014-03-23	2014-08-14
326	CQ-20140423-10-0443	20140423-10	2014/06/05	19:12:24	Mammal	reeves muntjac	1	33.5344	107.669	1255	2014-03-23	2014-08-14
327	CQ-20140423-10-0461	20140423-10	2014/06/10	14:47:03	Mammal	reeves muntjac	1	33.5344	107.669	1255	2014-03-23	2014-08-14
328	CQ-20140423-10-0467	20140423-10	2014/06/12	13:35:19	Mammal	wild boar	1	33.5344	107.669	1255	2014-03-23	2014-08-14
329	CQ-20140423-10-0535	20140423-10	2014/07/01	19:51:02	Mammal	reeves muntjac	1	33.5344	107.669	1255	2014-03-23	2014-08-14
330	CQ-20140423-11-0005	20140423-11	2014/05/11	02:16:03	Mammal	Chinese goral	1	33.5652	107.676	1230	2014-04-23	2014-08-21
331	CQ-20140423-11-0007	20140423-11	2014/05/16	00:38:03	Mammal	Chinese goral	1	33.5652	107.676	1230	2014-04-23	2014-08-21
332	CQ-20140423-11-0015	20140423-11	2014/05/25	23:18:37	Mammal	Chinese goral	1	33.5652	107.676	1230	2014-04-23	2014-08-21
333	CQ-20140423-11-0021	20140423-11	2014/06/17	03:43:17	Mammal	Chinese goral	1	33.5652	107.676	1230	2014-04-23	2014-08-21
334	CQ-20140423-11-0035	20140423-11	2014/07/01	04:25:07	Mammal	Chinese goral	1	33.5652	107.676	1230	2014-04-23	2014-08-21
335	CQ-20140423-11-0039	20140423-11	2014/07/17	16:18:11	Mammal	wild boar	1	33.5652	107.676	1230	2014-04-23	2014-08-21
336	CQ-20140423-11-0049	20140423-11	2014/08/01	19:15:54	Mammal	Chinese goral	1	33.5652	107.676	1230	2014-04-23	2014-08-21
337	CQ-20140423-11-0051	20140423-11	2014/08/09	17:54:05	Mammal	Chinese goral	1	33.5652	107.676	1230	2014-04-23	2014-08-21
338	CQ-20140423-13-0007	20140423-13	2014/4/29	2:40:32	Mammal	reeves muntjac	1	33.5319	107.703	1260	2014-04-23	2014-08-25
339	CQ-20140423-13-0009	20140423-13	2014/5/7	13:21:34	Mammal	reeves muntjac	1	33.5319	107.703	1260	2014-04-23	2014-08-25
340	CQ-20140423-13-0018	20140423-13	2014/5/16	12:59:50	Mammal	reeves muntjac	1	33.5319	107.703	1260	2014-04-23	2014-08-25
341	CQ-20140423-13-0023	20140423-13	2014/5/24	6:49:36	Mammal	reeves muntjac	1	33.5319	107.703	1260	2014-04-23	2014-08-25
342	CQ-20140423-13-0024	20140423-13	2014/5/25	13:37:30	Mammal	reeves muntjac	1	33.5319	107.703	1260	2014-04-23	2014-08-25
343	CQ-20140423-13-0025	20140423-13	2014/5/28	17:19:56	Mammal	reeves muntjac	1	33.5319	107.703	1260	2014-04-23	2014-08-25
344	CQ-20140423-13-0026	20140423-13	2014/5/31	7:58:12	Mammal	reeves muntjac	1	33.5319	107.703	1260	2014-04-23	2014-08-25
345	CQ-20140423-13-0027	20140423-13	2014/5/31	12:57:40	Mammal	reeves muntjac	1	33.5319	107.703	1260	2014-04-23	2014-08-25
346	CQ-20140423-13-0028	20140423-13	2014/6/1	3:40:54	Mammal	reeves muntjac	1	33.5319	107.703	1260	2014-04-23	2014-08-25
347	CQ-20140423-13-0029	20140423-13	2014/6/1	5:53:02	Mammal	reeves muntjac	1	33.5319	107.703	1260	2014-04-23	2014-08-25
348	CQ-20140423-13-0031	20140423-13	2014/6/5	17:55:54	Mammal	reeves muntjac	1	33.5319	107.703	1260	2014-04-23	2014-08-25
349	CQ-20140423-13-0032	20140423-13	2014/6/6	20:10:22	Mammal	reeves muntjac	1	33.5319	107.703	1260	2014-04-23	2014-08-25
350	CQ-20140423-13-0033	20140423-13	2014/6/6	22:20:10	Mammal	reeves muntjac	1	33.5319	107.703	1260	2014-04-23	2014-08-25
351	CQ-20140423-13-0034	20140423-13	2014/6/7	12:34:18	Mammal	reeves muntjac	1	33.5319	107.703	1260	2014-04-23	2014-08-25
352	CQ-20140423-13-0035	20140423-13	2014/6/7	16:01:52	Mammal	reeves muntjac	1	33.5319	107.703	1260	2014-04-23	2014-08-25
353	CQ-20140423-13-0036	20140423-13	2014/6/8	15:06:14	Mammal	reeves muntjac	1	33.5319	107.703	1260	2014-04-23	2014-08-25
354	CQ-20140423-13-0037	20140423-13	2014/6/10	13:01:46	Mammal	reeves muntjac	1	33.5319	107.703	1260	2014-04-23	2014-08-25
355	CQ-20140423-13-0040	20140423-13	2014/6/12	11:45:54	Mammal	reeves muntjac	1	33.5319	107.703	1260	2014-04-23	2014-08-25
356	CQ-20140423-13-0043	20140423-13	2014/6/19	5:29:04	Mammal	reeves muntjac	1	33.5319	107.703	1260	2014-04-23	2014-08-25
357	CQ-20140423-13-0046	20140423-13	2014/6/23	11:47:18	Mammal	reeves muntjac	1	33.5319	107.703	1260	2014-04-23	2014-08-25
358	CQ-20140423-13-0048	20140423-13	2014/6/27	10:09:24	Mammal	reeves muntjac	1	33.5319	107.703	1260	2014-04-23	2014-08-25
359	CQ-20140423-13-0049	20140423-13	2014/6/29	18:43:58	Mammal	wild boar	1	33.5319	107.703	1260	2014-04-23	2014-08-25
360	CQ-20140423-13-0051	20140423-13	2014/7/2	7:06:50	Mammal	reeves muntjac	1	33.5319	107.703	1260	2014-04-23	2014-08-25
361	CQ-20140423-13-0057	20140423-13	2014/7/8	9:43:40	Mammal	reeves muntjac	1	33.5319	107.703	1260	2014-04-23	2014-08-25
362	CQ-20140423-13-0061	20140423-13	2014/7/10	14:58:44	Mammal	reeves muntjac	1	33.5319	107.703	1260	2014-04-23	2014-08-25
363	CQ-20140423-13-0068	20140423-13	2014/7/20	12:47:36	Mammal	reeves muntjac	1	33.5319	107.703	1260	2014-04-23	2014-08-25
364	CQ-20140423-13-0072	20140423-13	2014/7/23	19:43:46	Mammal	reeves muntjac	1	33.5319	107.703	1260	2014-04-23	2014-08-25
365	CQ-20140423-13-0073	20140423-13	2014/7/24	11:25:34	Mammal	reeves muntjac	1	33.5319	107.703	1260	2014-04-23	2014-08-25
366	CQ-20140423-13-0076	20140423-13	2014/7/25	18:03:44	Mammal	reeves muntjac	1	33.5319	107.703	1260	2014-04-23	2014-08-25
367	CQ-20140423-13-0080	20140423-13	2014/7/30	0:48:20	Mammal	reeves muntjac	1	33.5319	107.703	1260	2014-04-23	2014-08-25
368	CQ-20140423-13-0081	20140423-13	2014/7/30	11:49:36	Mammal	reeves muntjac	1	33.5319	107.703	1260	2014-04-23	2014-08-25
369	CQ-20140423-13-0087	20140423-13	2014/8/4	12:48:12	Mammal	reeves muntjac	1	33.5319	107.703	1260	2014-04-23	2014-08-25
370	CQ-20140423-14-0007	20140423-14	2014/04/25	17:33:59	Mammal	wild boar	2	33.5528	107.644	1434	2014-04-23	2014-08-25
371	CQ-20140423-14-0015	20140423-14	2014/05/04	23:56:27	Mammal	reeves muntjac	1	33.5528	107.644	1434	2014-04-23	2014-08-25
372	CQ-20140423-14-0469	20140423-14	2014/05/26	21:21:17	Mammal	reeves muntjac	1	33.5528	107.644	1434	2014-04-23	2014-08-25
373	CQ-20140423-14-0485	20140423-14	2014/06/01	12:40:16	Mammal	wild boar	1	33.5528	107.644	1434	2014-04-23	2014-08-25
374	CQ-20140423-14-0503	20140423-14	2014/06/02	08:19:37	Mammal	wild boar	1	33.5528	107.644	1434	2014-04-23	2014-08-25
375	CQ-20140423-14-0607	20140423-14	2014/06/14	13:27:01	Mammal	wild boar	2	33.5528	107.644	1434	2014-04-23	2014-08-25
376	CQ-20140423-14-0792	20140423-14	2014/06/19	05:56:49	Mammal	reeves muntjac	1	33.5528	107.644	1434	2014-04-23	2014-08-25
377	CQ-20140423-15-0035	20140423-15	2014/05/02	07:18:45	Mammal	Chinese goral	1	33.5353	107.664	1459	2014-04-23	2014-08-21
378	CQ-20140423-15-0037	20140423-15	2014/05/02	16:56:34	Mammal	Chinese goral	1	33.5353	107.664	1459	2014-04-23	2014-08-21
379	CQ-20140423-15-0071	20140423-15	2014/05/15	07:53:00	Mammal	Chinese goral	1	33.5353	107.664	1459	2014-04-23	2014-08-21
380	CQ-20140423-15-0087	20140423-15	2014/05/20	15:09:43	Mammal	Chinese goral	1	33.5353	107.664	1459	2014-04-23	2014-08-21
381	CQ-20140423-15-0117	20140423-15	2014/05/30	08:44:28	Mammal	wild boar	1	33.5353	107.664	1459	2014-04-23	2014-08-21
382	CQ-20140423-15-0133	20140423-15	2014/06/04	17:35:41	Mammal	wild boar	1	33.5353	107.664	1459	2014-04-23	2014-08-21
383	CQ-20140423-15-0135	20140423-15	2014/06/05	12:30:57	Mammal	Chinese goral	2	33.5353	107.664	1459	2014-04-23	2014-08-21
384	CQ-20140423-15-0147	20140423-15	2014/06/07	07:40:13	Mammal	Chinese goral	1	33.5353	107.664	1459	2014-04-23	2014-08-21
385	CQ-20140423-15-0149	20140423-15	2014/06/07	14:23:08	Mammal	Chinese goral	1	33.5353	107.664	1459	2014-04-23	2014-08-21
386	CQ-20140423-15-0155	20140423-15	2014/06/08	10:12:00	Mammal	wild boar	1	33.5353	107.664	1459	2014-04-23	2014-08-21
387	CQ-20140423-15-0171	20140423-15	2014/06/10	16:07:02	Mammal	Chinese goral	1	33.5353	107.664	1459	2014-04-23	2014-08-21
388	CQ-20140423-15-0263	20140423-15	2014/06/28	22:26:55	Mammal	reeves muntjac	1	33.5353	107.664	1459	2014-04-23	2014-08-21
389	CQ-20140423-15-0277	20140423-15	2014/07/03	06:47:32	Mammal	Chinese goral	1	33.5353	107.664	1459	2014-04-23	2014-08-21
390	CQ-20140423-15-0279	20140423-15	2014/07/04	14:01:21	Mammal	Chinese goral	1	33.5353	107.664	1459	2014-04-23	2014-08-21
391	CQ-20140423-15-0289	20140423-15	2014/07/11	06:24:05	Mammal	Chinese goral	1	33.5353	107.664	1459	2014-04-23	2014-08-21
392	CQ-20140423-15-0291	20140423-15	2014/07/11	10:14:17	Mammal	Chinese goral	1	33.5353	107.664	1459	2014-04-23	2014-08-21
393	CQ-20140423-15-0305	20140423-15	2014/07/20	01:33:33	Mammal	Chinese goral	1	33.5353	107.664	1459	2014-04-23	2014-08-21
394	CQ-20140423-15-0311	20140423-15	2014/07/22	12:53:25	Mammal	Chinese goral	1	33.5353	107.664	1459	2014-04-23	2014-08-21
395	CQ-20140423-15-0321	20140423-15	2014/07/27	20:00:49	Mammal	Chinese goral	1	33.5353	107.664	1459	2014-04-23	2014-08-21
396	CQ-20140423-15-0327	20140423-15	2014/07/30	02:29:31	Mammal	Chinese goral	1	33.5353	107.664	1459	2014-04-23	2014-08-21
397	CQ-20140423-15-0329	20140423-15	2014/07/30	03:07:27	Mammal	Chinese goral	1	33.5353	107.664	1459	2014-04-23	2014-08-21
398	CQ-20140423-15-0351	20140423-15	2014/08/12	11:51:01	Mammal	Chinese goral	1	33.5353	107.664	1459	2014-04-23	2014-08-21
399	CQ-20140423-15-0361	20140423-15	2014/08/15	08:33:48	Mammal	Chinese goral	1	33.5353	107.664	1459	2014-04-23	2014-08-21
400	CQ-20140423-15-0371	20140423-15	2014/08/20	09:17:14	Mammal	Chinese goral	1	33.5353	107.664	1459	2014-04-23	2014-08-21
401	CQ-20140423-15-0377	20140423-15	2014/08/20	19:33:22	Mammal	Chinese goral	1	33.5353	107.664	1459	2014-04-23	2014-08-21
402	CQ-20140423-16-0273	20140423-16	2014/05/28	08:03:00	Mammal	reeves muntjac	1	33.5291	107.665	1207	2014-04-23	2014-08-21
403	CQ-20140423-16-0293	20140423-16	2014/06/01	05:04:41	Mammal	wild boar	1	33.5291	107.665	1207	2014-04-23	2014-08-21
404	CQ-20140423-16-0349	20140423-16	2014/06/03	09:50:11	Mammal	wild boar	1	33.5291	107.665	1207	2014-04-23	2014-08-21
405	CQ-20140423-16-0563	20140423-16	2014/06/18	13:49:49	Mammal	wild boar	1	33.5291	107.665	1207	2014-04-23	2014-08-21
406	CQ-20140423-16-0593	20140423-16	2014/06/25	06:48:57	Mammal	reeves muntjac	1	33.5291	107.665	1207	2014-04-23	2014-08-21
407	CQ-20140423-16-0609	20140423-16	2014/06/28	18:59:19	Mammal	wild boar	2	33.5291	107.665	1207	2014-04-23	2014-08-21
408	CQ-20140423-16-0621	20140423-16	2014/06/29	18:12:40	Mammal	wild boar	1	33.5291	107.665	1207	2014-04-23	2014-08-21
409	CQ-20140423-16-0623	20140423-16	2014/06/30	10:31:03	Mammal	wild boar	2	33.5291	107.665	1207	2014-04-23	2014-08-21
410	CQ-20140423-16-0629	20140423-16	2014/07/01	07:05:31	Mammal	wild boar	1	33.5291	107.665	1207	2014-04-23	2014-08-21
411	CQ-20140423-16-0631	20140423-16	2014/07/01	18:59:13	Mammal	wild boar	1	33.5291	107.665	1207	2014-04-23	2014-08-21
412	CQ-20140423-16-0759	20140423-16	2014/07/13	10:56:50	Mammal	wild boar	1	33.5291	107.665	1207	2014-04-23	2014-08-21
413	CQ-20140423-16-1001	20140423-16	2014/07/24	20:02:11	Mammal	wild boar	1	33.5291	107.665	1207	2014-04-23	2014-08-21
414	CQ-20140423-16-1311	20140423-16	2014/08/01	21:32:02	Mammal	wild boar	1	33.5291	107.665	1207	2014-04-23	2014-08-21
415	CQ-20140423-16-1339	20140423-16	2014/08/02	10:52:44	Mammal	reeves muntjac	1	33.5291	107.665	1207	2014-04-23	2014-08-21
416	CQ-20140423-16-1349	20140423-16	2014/08/02	22:45:46	Mammal	wild boar	1	33.5291	107.665	1207	2014-04-23	2014-08-21
417	CQ-20140423-17-0011	20140423-17	2014/04/29	12:09:01	Mammal	golden takin	2	33.5386	107.637	1550	2014-04-23	2014-07-31
418	CQ-20140423-17-0035	20140423-17	2014/05/16	16:55:08	Mammal	wild boar	1	33.5386	107.637	1550	2014-04-23	2014-07-31
419	CQ-20140423-17-0066	20140423-17	2014/5/25	12:37:28	Mammal	reeves muntjac	1	33.5386	107.637	1550	2014-04-23	2014-07-31
420	CQ-20140423-17-0071	20140423-17	2014/05/28	17:27:24	Mammal	reeves muntjac	1	33.5386	107.637	1550	2014-04-23	2014-07-31
421	CQ-20140423-17-0097	20140423-17	2014/06/14	19:24:05	Mammal	reeves muntjac	1	33.5386	107.637	1550	2014-04-23	2014-07-31
422	CQ-20140423-17-0107	20140423-17	2014/06/18	06:51:37	Mammal	Chinese goral	1	33.5386	107.637	1550	2014-04-23	2014-07-31
423	CQ-20140423-17-0125	20140423-17	2014/06/26	13:32:09	Mammal	reeves muntjac	1	33.5386	107.637	1550	2014-04-23	2014-07-31
424	CQ-20140423-17-0127	20140423-17	2014/06/26	19:31:23	Mammal	Chinese goral	1	33.5386	107.637	1550	2014-04-23	2014-07-31
425	CQ-20140423-17-0139	20140423-17	2014/06/30	19:44:47	Mammal	reeves muntjac	1	33.5386	107.637	1550	2014-04-23	2014-07-31
426	CQ-20140423-17-0155	20140423-17	2014/07/15	19:36:40	Mammal	reeves muntjac	1	33.5386	107.637	1550	2014-04-23	2014-07-31
427	CQ-20140423-17-0163	20140423-17	2014/07/19	07:22:11	Mammal	Chinese goral	1	33.5386	107.637	1550	2014-04-23	2014-07-31
428	CQ-20140423-17-0169	20140423-17	2014/07/21	02:08:28	Mammal	reeves muntjac	1	33.5386	107.637	1550	2014-04-23	2014-07-31
429	CQ-20140423-17-0173	20140423-17	2014/07/22	12:07:15	Mammal	reeves muntjac	1	33.5386	107.637	1550	2014-04-23	2014-07-31
430	CQ-20140423-17-0177	20140423-17	2014/07/23	18:59:54	Mammal	wild boar	1	33.5386	107.637	1550	2014-04-23	2014-07-31
431	CQ-20140423-17-0189	20140423-17	2014/07/27	07:26:05	Mammal	reeves muntjac	1	33.5386	107.637	1550	2014-04-23	2014-07-31
432	CQ-20140423-17-0195	20140423-17	2014/07/28	10:43:39	Mammal	Chinese goral	1	33.5386	107.637	1550	2014-04-23	2014-07-31
433	CQ-20140423-18-0007	20140423-18	2014/05/03	19:18:29	Mammal	golden takin	1	33.5689	107.64	1812	2014-04-23	2014-08-25
434	CQ-20140423-18-0019	20140423-18	2014/05/14	07:18:47	Mammal	Chinese goral	1	33.5689	107.64	1812	2014-04-23	2014-08-25
435	CQ-20140423-18-0039	20140423-18	2014/06/17	06:13:19	Mammal	wild boar	1	33.5689	107.64	1812	2014-04-23	2014-08-25
436	CQ-20140423-18-0090	20140423-18	2014/6/30	23:29:12	Mammal	Chinese goral	1	33.5689	107.64	1812	2014-04-23	2014-08-25
437	CQ-20140423-18-0245	20140423-18	2014/08/19	09:01:37	Mammal	Chinese goral	1	33.5689	107.64	1812	2014-04-23	2014-08-25
438	CQ-20140423-18-0255	20140423-18	2014/08/21	11:17:20	Mammal	Chinese goral	1	33.5689	107.64	1812	2014-04-23	2014-08-25
439	CQ-20140423-18-0259	20140423-18	2014/08/23	17:10:23	Mammal	golden takin	1	33.5689	107.64	1812	2014-04-23	2014-08-25
440	CQ-20140424-49-0115	20140424-49	2014/07/22	16:00:54	Mammal	wild boar	1	33.5882	107.617	1555	2014-04-22	2014-08-19
441	CQ-20140424-49-0143	20140424-49	2014/08/03	10:21:34	Mammal	tufted deer	1	33.5882	107.617	1555	2014-04-22	2014-08-19
442	CQ-20140424-49-0145	20140424-49	2014/08/12	12:58:40	Mammal	wild boar	1	33.5882	107.617	1555	2014-04-22	2014-08-19
443	CQ-20140424-49-0151	20140424-49	2014/08/14	06:44:28	Mammal	wild boar	1	33.5882	107.617	1555	2014-04-22	2014-08-19
444	CQ-20140426-97-0036	20140426-97	2014/05/13	22:54:14	Mammal	reeves muntjac	1	33.65	107.614	1718	2014-04-26	2014-09-19
445	CQ-20140426-97-0050	20140426-97	2014/05/27	11:05:11	Mammal	tufted deer	1	33.65	107.614	1718	2014-04-26	2014-09-19
446	CQ-20140426-97-0052	20140426-97	2014/05/29	07:33:24	Mammal	reeves muntjac	1	33.65	107.614	1718	2014-04-26	2014-09-19
447	CQ-20140426-97-0116	20140426-97	2014/06/16	17:37:33	Mammal	reeves muntjac	1	33.65	107.614	1718	2014-04-26	2014-09-19
448	CQ-20140426-97-0120	20140426-97	2014/06/18	03:07:01	Mammal	reeves muntjac	1	33.65	107.614	1718	2014-04-26	2014-09-19
449	CQ-20140426-97-0154	20140426-97	2014/06/23	17:09:58	Mammal	reeves muntjac	1	33.65	107.614	1718	2014-04-26	2014-09-19
450	CQ-20140426-97-0182	20140426-97	2014/06/29	12:21:03	Mammal	reeves muntjac	1	33.65	107.614	1718	2014-04-26	2014-09-19
451	CQ-20140426-97-0220	20140426-97	2014/07/05	11:55:53	Mammal	wild boar	1	33.65	107.614	1718	2014-04-26	2014-09-19
452	CQ-20140426-97-0288	20140426-97	2014/07/23	15:35:21	Mammal	reeves muntjac	1	33.65	107.614	1718	2014-04-26	2014-09-19
453	CQ-20140426-97-0328	20140426-97	2014/08/05	11:25:01	Mammal	wild boar	1	33.65	107.614	1718	2014-04-26	2014-09-19
454	CQ-20140426-97-0348	20140426-97	2014/08/19	02:26:44	Mammal	reeves muntjac	1	33.65	107.614	1718	2014-04-26	2014-09-19
455	CQ-20140426-97-0356	20140426-97	2014/08/25	18:39:15	Mammal	tufted deer	1	33.65	107.614	1718	2014-04-26	2014-09-19
456	CQ-20140427-19-0033	20140427-19	2014/05/18	15:30:16	Mammal	reeves muntjac	1	33.4808	107.717	1593	2014-04-27	2014-09-03
457	CQ-20140427-19-0043	20140427-19	2014/05/19	07:24:13	Mammal	reeves muntjac	1	33.4808	107.717	1593	2014-04-27	2014-09-03
458	CQ-20140427-19-0055	20140427-19	2014/05/30	19:54:01	Mammal	reeves muntjac	1	33.4808	107.717	1593	2014-04-27	2014-09-03
459	CQ-20140427-19-0068	20140427-19	2014/6/3	7:28:10	Mammal	reeves muntjac	1	33.4808	107.717	1593	2014-04-27	2014-09-03
460	CQ-20140427-19-0071	20140427-19	2014/06/08	06:53:21	Mammal	reeves muntjac	1	33.4808	107.717	1593	2014-04-27	2014-09-03
461	CQ-20140427-19-0105	20140427-19	2014/07/02	06:19:03	Mammal	reeves muntjac	1	33.4808	107.717	1593	2014-04-27	2014-09-03
462	CQ-20140427-19-0293	20140427-19	2014/07/30	06:26:59	Mammal	reeves muntjac	1	33.4808	107.717	1593	2014-04-27	2014-09-03
463	CQ-20140427-19-0333	20140427-19	2014/08/05	06:23:53	Mammal	reeves muntjac	1	33.4808	107.717	1593	2014-04-27	2014-09-03
464	CQ-20140427-19-0337	20140427-19	2014/08/06	06:44:39	Mammal	reeves muntjac	1	33.4808	107.717	1593	2014-04-27	2014-09-03
465	CQ-20140427-19-0343	20140427-19	2014/08/08	03:57:57	Mammal	reeves muntjac	1	33.4808	107.717	1593	2014-04-27	2014-09-03
466	CQ-20140427-19-0345	20140427-19	2014/08/10	06:22:33	Mammal	reeves muntjac	1	33.4808	107.717	1593	2014-04-27	2014-09-03
467	CQ-20140427-19-0347	20140427-19	2014/08/12	08:13:41	Mammal	reeves muntjac	1	33.4808	107.717	1593	2014-04-27	2014-09-03
468	CQ-20140427-19-0357	20140427-19	2014/08/17	07:08:50	Mammal	reeves muntjac	2	33.4808	107.717	1593	2014-04-27	2014-09-03
469	CQ-20140427-19-0371	20140427-19	2014/08/31	08:03:08	Mammal	reeves muntjac	1	33.4808	107.717	1593	2014-04-27	2014-09-03
470	CQ-20140427-20-0021	20140427-20	2014/05/08	17:49:25	Mammal	wild boar	2	33.5925	107.656	1512	2014-04-27	2014-08-26
471	CQ-20140427-20-0031	20140427-20	2014/05/13	17:48:51	Mammal	wild boar	1	33.5925	107.656	1512	2014-04-27	2014-08-26
472	CQ-20140427-52-0017	20140427-52	2014/05/19	21:34:35	Mammal	Chinese goral	1	33.6613	107.474	1605	2014-04-27	2014-08-29
473	CQ-20140427-52-0021	20140427-52	2014/06/10	23:58:22	Mammal	Chinese goral	1	33.6613	107.474	1605	2014-04-27	2014-08-29
474	CQ-20140427-52-0027	20140427-52	2014/06/11	03:56:40	Mammal	Chinese goral	1	33.6613	107.474	1605	2014-04-27	2014-08-29
475	CQ-20140427-52-0043	20140427-52	2014/06/23	10:35:37	Mammal	wild boar	1	33.6613	107.474	1605	2014-04-27	2014-08-29
476	CQ-20140427-52-0111	20140427-52	2014/08/19	12:29:58	Mammal	wild boar	2	33.6613	107.474	1605	2014-04-27	2014-08-29
477	CQ-20140427-52-0119	20140427-52	2014/08/20	11:32:15	Mammal	wild boar	1	33.6613	107.474	1605	2014-04-27	2014-08-29
478	CQ-20140427-52-0131	20140427-52	2014/08/23	18:41:25	Mammal	tufted deer	1	33.6613	107.474	1605	2014-04-27	2014-08-29
479	CQ-20140427-52-0147	20140427-52	2014/08/27	09:29:30	Mammal	tufted deer	1	33.6613	107.474	1605	2014-04-27	2014-08-29
480	CQ-20140427-53-0039	20140427-53	2014/05/21	17:58:35	Mammal	wild boar	2	33.6449	107.466	1514	2014-04-27	2014-08-25
481	CQ-20140427-53-0077	20140427-53	2014/06/22	16:36:03	Mammal	tufted deer	1	33.6449	107.466	1514	2014-04-27	2014-08-25
482	CQ-20140427-53-0081	20140427-53	2014/06/24	14:55:57	Mammal	reeves muntjac	1	33.6449	107.466	1514	2014-04-27	2014-08-25
483	CQ-20140427-53-0083	20140427-53	2014/06/24	15:28:46	Mammal	reeves muntjac	1	33.6449	107.466	1514	2014-04-27	2014-08-25
484	CQ-20140427-53-0091	20140427-53	2014/07/01	16:39:49	Mammal	Chinese goral	1	33.6449	107.466	1514	2014-04-27	2014-08-25
485	CQ-20140427-53-0103	20140427-53	2014/07/18	08:30:19	Mammal	wild boar	1	33.6449	107.466	1514	2014-04-27	2014-08-25
486	CQ-20140427-53-0107	20140427-53	2014/07/18	15:15:16	Mammal	wild boar	1	33.6449	107.466	1514	2014-04-27	2014-08-25
487	CQ-20140427-53-0116	20140427-53	2014/7/31	11:02:12	Mammal	wild boar	1	33.6449	107.466	1514	2014-04-27	2014-08-25
488	CQ-20140427-53-0117	20140427-53	2014/08/04	07:25:12	Mammal	wild boar	1	33.6449	107.466	1514	2014-04-27	2014-08-25
489	CQ-20140427-53-0121	20140427-53	2014/08/05	15:46:54	Mammal	wild boar	1	33.6449	107.466	1514	2014-04-27	2014-08-25
490	CQ-20140427-53-0133	20140427-53	2014/08/20	14:10:30	Mammal	tufted deer	1	33.6449	107.466	1514	2014-04-27	2014-08-25
491	CQ-20140427-53-0135	20140427-53	2014/08/22	13:17:41	Mammal	wild boar	1	33.6449	107.466	1514	2014-04-27	2014-08-25
492	CQ-20140427-53-0137	20140427-53	2014/08/23	10:16:49	Mammal	wild boar	1	33.6449	107.466	1514	2014-04-27	2014-08-25
493	CQ-20140427-53-0141	20140427-53	2014/08/24	17:25:36	Mammal	tufted deer	1	33.6449	107.466	1514	2014-04-27	2014-08-25
494	CQ-20140427-57-0021	20140427-57	2014/06/01	20:19:48	Mammal	Chinese goral	1	33.6312	107.472	1607	2014-04-27	2014-08-24
495	CQ-20140427-57-0023	20140427-57	2014/06/02	19:51:14	Mammal	tufted deer	1	33.6312	107.472	1607	2014-04-27	2014-08-24
496	CQ-20140427-57-0028	20140427-57	2014/6/6	6:02:16	Mammal	tufted deer	1	33.6312	107.472	1607	2014-04-27	2014-08-24
497	CQ-20140427-57-0029	20140427-57	2014/06/06	06:36:54	Mammal	tufted deer	1	33.6312	107.472	1607	2014-04-27	2014-08-24
498	CQ-20140427-57-0031	20140427-57	2014/06/12	06:06:55	Mammal	Chinese goral	1	33.6312	107.472	1607	2014-04-27	2014-08-24
499	CQ-20140427-57-0044	20140427-57	2014/7/3	22:16:50	Mammal	tufted deer	1	33.6312	107.472	1607	2014-04-27	2014-08-24
500	CQ-20140427-57-0045	20140427-57	2014/07/04	20:57:41	Mammal	Chinese goral	1	33.6312	107.472	1607	2014-04-27	2014-08-24
501	CQ-20140427-57-0055	20140427-57	2014/07/24	07:11:07	Mammal	Chinese goral	1	33.6312	107.472	1607	2014-04-27	2014-08-24
502	CQ-20140427-57-0067	20140427-57	2014/08/11	02:33:20	Mammal	Chinese goral	1	33.6312	107.472	1607	2014-04-27	2014-08-24
503	CQ-20140427-57-0075	20140427-57	2014/08/11	03:29:39	Mammal	Chinese goral	1	33.6312	107.472	1607	2014-04-27	2014-08-24
504	CQ-20140427-57-0079	20140427-57	2014/08/13	06:37:29	Mammal	tufted deer	1	33.6312	107.472	1607	2014-04-27	2014-08-24
505	CQ-20140427-57-0085	20140427-57	2014/08/22	04:55:19	Mammal	Chinese goral	1	33.6312	107.472	1607	2014-04-27	2014-08-24
506	CQ-20140427-62-0005	20140427-62	2014/04/27	12:27:04	Mammal	golden takin	4	33.6546	107.627	1800	2014-04-27	2014-09-19
507	CQ-20140427-62-0013	20140427-62	2014/04/27	13:38:22	Mammal	wild boar	1	33.6546	107.627	1800	2014-04-27	2014-09-19
508	CQ-20140427-62-0015	20140427-62	2014/04/27	14:13:11	Mammal	golden takin	2	33.6546	107.627	1800	2014-04-27	2014-09-19
509	CQ-20140427-62-0017	20140427-62	2014/04/30	16:08:17	Mammal	golden takin	3	33.6546	107.627	1800	2014-04-27	2014-09-19
510	CQ-20140427-62-0023	20140427-62	2014/05/04	13:26:36	Mammal	golden takin	2	33.6546	107.627	1800	2014-04-27	2014-09-19
511	CQ-20140427-62-0031	20140427-62	2014/05/08	14:46:10	Mammal	wild boar	1	33.6546	107.627	1800	2014-04-27	2014-09-19
512	CQ-20140427-62-0035	20140427-62	2014/05/12	07:41:51	Mammal	wild boar	1	33.6546	107.627	1800	2014-04-27	2014-09-19
513	CQ-20140427-62-0037	20140427-62	2014/05/19	18:39:01	Mammal	tufted deer	1	33.6546	107.627	1800	2014-04-27	2014-09-19
514	CQ-20140427-62-0043	20140427-62	2014/05/23	13:05:58	Mammal	golden takin	2	33.6546	107.627	1800	2014-04-27	2014-09-19
515	CQ-20140427-62-0049	20140427-62	2014/05/26	10:17:49	Mammal	wild boar	1	33.6546	107.627	1800	2014-04-27	2014-09-19
516	CQ-20140427-62-0061	20140427-62	2014/06/05	14:49:19	Mammal	wild boar	3	33.6546	107.627	1800	2014-04-27	2014-09-19
517	CQ-20140427-62-0065	20140427-62	2014/06/06	10:57:55	Mammal	wild boar	1	33.6546	107.627	1800	2014-04-27	2014-09-19
518	CQ-20140427-62-0069	20140427-62	2014/06/09	18:42:53	Mammal	reeves muntjac	1	33.6546	107.627	1800	2014-04-27	2014-09-19
519	CQ-20140427-62-0071	20140427-62	2014/06/11	18:01:29	Mammal	wild boar	1	33.6546	107.627	1800	2014-04-27	2014-09-19
520	CQ-20140427-62-0079	20140427-62	2014/06/15	17:21:33	Mammal	wild boar	1	33.6546	107.627	1800	2014-04-27	2014-09-19
521	CQ-20140427-62-0085	20140427-62	2014/06/19	07:04:00	Mammal	wild boar	1	33.6546	107.627	1800	2014-04-27	2014-09-19
522	CQ-20140427-62-0087	20140427-62	2014/06/20	11:50:14	Mammal	wild boar	1	33.6546	107.627	1800	2014-04-27	2014-09-19
523	CQ-20140427-62-0097	20140427-62	2014/06/21	10:43:17	Mammal	wild boar	1	33.6546	107.627	1800	2014-04-27	2014-09-19
524	CQ-20140427-62-0099	20140427-62	2014/06/21	17:19:22	Mammal	wild boar	2	33.6546	107.627	1800	2014-04-27	2014-09-19
525	CQ-20140427-62-0105	20140427-62	2014/06/25	07:21:20	Mammal	wild boar	1	33.6546	107.627	1800	2014-04-27	2014-09-19
526	CQ-20140427-62-0109	20140427-62	2014/06/28	16:40:17	Mammal	wild boar	5	33.6546	107.627	1800	2014-04-27	2014-09-19
527	CQ-20140427-62-0111	20140427-62	2014/06/30	09:55:44	Mammal	wild boar	1	33.6546	107.627	1800	2014-04-27	2014-09-19
528	CQ-20140427-62-0115	20140427-62	2014/07/09	14:36:06	Mammal	tufted deer	1	33.6546	107.627	1800	2014-04-27	2014-09-19
529	CQ-20140427-62-0117	20140427-62	2014/07/10	17:09:25	Mammal	wild boar	2	33.6546	107.627	1800	2014-04-27	2014-09-19
530	CQ-20140427-62-0125	20140427-62	2014/07/18	19:47:12	Mammal	tufted deer	1	33.6546	107.627	1800	2014-04-27	2014-09-19
531	CQ-20140427-62-0127	20140427-62	2014/07/20	18:20:40	Mammal	wild boar	1	33.6546	107.627	1800	2014-04-27	2014-09-19
532	CQ-20140427-62-0131	20140427-62	2014/07/24	15:44:47	Mammal	tufted deer	1	33.6546	107.627	1800	2014-04-27	2014-09-19
533	CQ-20140427-62-0135	20140427-62	2014/07/29	15:08:50	Mammal	tufted deer	1	33.6546	107.627	1800	2014-04-27	2014-09-19
534	CQ-20140427-62-0141	20140427-62	2014/08/02	07:28:20	Mammal	tufted deer	1	33.6546	107.627	1800	2014-04-27	2014-09-19
535	CQ-20140427-62-0145	20140427-62	2014/08/05	16:23:08	Mammal	tufted deer	1	33.6546	107.627	1800	2014-04-27	2014-09-19
536	CQ-20140427-62-0147	20140427-62	2014/08/06	18:24:50	Mammal	tufted deer	1	33.6546	107.627	1800	2014-04-27	2014-09-19
537	CQ-20140427-62-0149	20140427-62	2014/08/10	18:23:05	Mammal	tufted deer	1	33.6546	107.627	1800	2014-04-27	2014-09-19
538	CQ-20140427-62-0151	20140427-62	2014/08/11	16:41:04	Mammal	tufted deer	1	33.6546	107.627	1800	2014-04-27	2014-09-19
539	CQ-20140427-62-0157	20140427-62	2014/08/14	19:13:30	Mammal	tufted deer	1	33.6546	107.627	1800	2014-04-27	2014-09-19
540	CQ-20140427-62-0161	20140427-62	2014/08/19	12:26:49	Mammal	tufted deer	1	33.6546	107.627	1800	2014-04-27	2014-09-19
541	CQ-20140427-62-0167	20140427-62	2014/08/24	11:47:52	Mammal	wild boar	2	33.6546	107.627	1800	2014-04-27	2014-09-19
542	CQ-20140427-62-0177	20140427-62	2014/08/27	13:10:44	Mammal	wild boar	2	33.6546	107.627	1800	2014-04-27	2014-09-19
543	CQ-20140427-62-0183	20140427-62	2014/09/03	08:34:35	Mammal	wild boar	1	33.6546	107.627	1800	2014-04-27	2014-09-19
544	CQ-20140427-62-0187	20140427-62	2014/09/03	16:50:55	Mammal	wild boar	1	33.6546	107.627	1800	2014-04-27	2014-09-19
545	CQ-20140427-62-0193	20140427-62	2014/09/04	14:27:09	Mammal	wild boar	1	33.6546	107.627	1800	2014-04-27	2014-09-19
546	CQ-20140427-62-0197	20140427-62	2014/09/09	17:34:03	Mammal	wild boar	1	33.6546	107.627	1800	2014-04-27	2014-09-19
547	CQ-20140427-62-0199	20140427-62	2014/09/12	11:21:07	Mammal	wild boar	1	33.6546	107.627	1800	2014-04-27	2014-09-19
548	CQ-20140427-62-0201	20140427-62	2014/09/12	16:00:02	Mammal	wild boar	1	33.6546	107.627	1800	2014-04-27	2014-09-19
549	CQ-20140427-62-0203	20140427-62	2014/09/14	15:39:29	Mammal	golden takin	1	33.6546	107.627	1800	2014-04-27	2014-09-19
550	CQ-20140427-62-0207	20140427-62	2014/09/14	16:45:31	Mammal	golden takin	1	33.6546	107.627	1800	2014-04-27	2014-09-19
551	CQ-20140427-62-0209	20140427-62	2014/09/14	17:40:12	Mammal	golden takin	1	33.6546	107.627	1800	2014-04-27	2014-09-19
552	CQ-20140427-62-0211	20140427-62	2014/09/16	17:16:10	Mammal	golden takin	1	33.6546	107.627	1800	2014-04-27	2014-09-19
553	CQ-20140427-62-0213	20140427-62	2014/09/16	17:50:09	Mammal	golden takin	1	33.6546	107.627	1800	2014-04-27	2014-09-19
554	CQ-20140427-62-0215	20140427-62	2014/09/17	06:55:21	Mammal	golden takin	1	33.6546	107.627	1800	2014-04-27	2014-09-19
555	CQ-20140427-62-0227	20140427-62	2014/09/17	10:51:20	Mammal	golden takin	1	33.6546	107.627	1800	2014-04-27	2014-09-19
556	CQ-20140427-62-0231	20140427-62	2014/09/17	11:46:44	Mammal	golden takin	1	33.6546	107.627	1800	2014-04-27	2014-09-19
557	CQ-20140427-62-0235	20140427-62	2014/09/18	14:54:38	Mammal	wild boar	1	33.6546	107.627	1800	2014-04-27	2014-09-19
558	CQ-20140427-67-0005	20140427-67	2014/04/28	00:30:37	Mammal	golden takin	1	33.6483	107.634	1902	2014-04-27	2014-09-20
559	CQ-20140427-67-0013	20140427-67	2014/05/03	08:08:11	Mammal	reeves muntjac	2	33.6483	107.634	1902	2014-04-27	2014-09-20
560	CQ-20140427-67-0021	20140427-67	2014/05/09	16:51:58	Mammal	golden takin	1	33.6483	107.634	1902	2014-04-27	2014-09-20
561	CQ-20140427-67-0037	20140427-67	2014/05/10	12:20:40	Mammal	golden takin	1	33.6483	107.634	1902	2014-04-27	2014-09-20
562	CQ-20140427-67-0039	20140427-67	2014/05/10	22:54:28	Mammal	reeves muntjac	1	33.6483	107.634	1902	2014-04-27	2014-09-20
563	CQ-20140427-67-0041	20140427-67	2014/05/14	09:02:24	Mammal	golden takin	1	33.6483	107.634	1902	2014-04-27	2014-09-20
564	CQ-20140427-67-0044	20140427-67	2014/5/19	15:12:16	Mammal	wild boar	1	33.6483	107.634	1902	2014-04-27	2014-09-20
565	CQ-20140427-67-0049	20140427-67	2014/05/24	14:03:17	Mammal	wild boar	1	33.6483	107.634	1902	2014-04-27	2014-09-20
566	CQ-20140427-67-0055	20140427-67	2014/05/30	18:36:40	Mammal	forest musk deer	1	33.6483	107.634	1902	2014-04-27	2014-09-20
567	CQ-20140427-67-0063	20140427-67	2014/06/08	18:40:57	Mammal	reeves muntjac	1	33.6483	107.634	1902	2014-04-27	2014-09-20
568	CQ-20140427-67-0065	20140427-67	2014/06/09	12:17:56	Mammal	golden takin	1	33.6483	107.634	1902	2014-04-27	2014-09-20
569	CQ-20140427-67-0067	20140427-67	2014/06/12	05:51:29	Mammal	reeves muntjac	1	33.6483	107.634	1902	2014-04-27	2014-09-20
570	CQ-20140427-67-0069	20140427-67	2014/06/12	09:53:32	Mammal	reeves muntjac	1	33.6483	107.634	1902	2014-04-27	2014-09-20
571	CQ-20140427-67-0075	20140427-67	2014/06/14	19:14:25	Mammal	reeves muntjac	1	33.6483	107.634	1902	2014-04-27	2014-09-20
572	CQ-20140427-67-0079	20140427-67	2014/06/18	08:42:36	Mammal	wild boar	2	33.6483	107.634	1902	2014-04-27	2014-09-20
573	CQ-20140427-67-0081	20140427-67	2014/06/18	09:16:20	Mammal	wild boar	2	33.6483	107.634	1902	2014-04-27	2014-09-20
574	CQ-20140427-67-0083	20140427-67	2014/06/18	16:24:41	Mammal	reeves muntjac	1	33.6483	107.634	1902	2014-04-27	2014-09-20
575	CQ-20140427-67-0085	20140427-67	2014/06/18	20:26:02	Mammal	reeves muntjac	1	33.6483	107.634	1902	2014-04-27	2014-09-20
576	CQ-20140427-67-0087	20140427-67	2014/06/19	05:56:02	Mammal	reeves muntjac	1	33.6483	107.634	1902	2014-04-27	2014-09-20
577	CQ-20140427-67-0089	20140427-67	2014/06/20	03:48:21	Mammal	reeves muntjac	1	33.6483	107.634	1902	2014-04-27	2014-09-20
578	CQ-20140427-67-0093	20140427-67	2014/06/21	06:51:53	Mammal	tufted deer	1	33.6483	107.634	1902	2014-04-27	2014-09-20
579	CQ-20140427-67-0095	20140427-67	2014/06/21	07:29:07	Mammal	reeves muntjac	1	33.6483	107.634	1902	2014-04-27	2014-09-20
580	CQ-20140427-67-0097	20140427-67	2014/06/26	06:13:18	Mammal	reeves muntjac	1	33.6483	107.634	1902	2014-04-27	2014-09-20
581	CQ-20140427-67-0099	20140427-67	2014/06/29	09:50:48	Mammal	wild boar	1	33.6483	107.634	1902	2014-04-27	2014-09-20
582	CQ-20140427-67-0101	20140427-67	2014/07/04	06:23:36	Mammal	reeves muntjac	1	33.6483	107.634	1902	2014-04-27	2014-09-20
583	CQ-20140427-67-0103	20140427-67	2014/07/04	08:10:45	Mammal	wild boar	1	33.6483	107.634	1902	2014-04-27	2014-09-20
584	CQ-20140427-67-0107	20140427-67	2014/07/06	15:11:42	Mammal	reeves muntjac	1	33.6483	107.634	1902	2014-04-27	2014-09-20
585	CQ-20140427-67-0109	20140427-67	2014/07/07	16:24:44	Mammal	wild boar	1	33.6483	107.634	1902	2014-04-27	2014-09-20
586	CQ-20140427-67-0111	20140427-67	2014/07/07	19:37:07	Mammal	reeves muntjac	1	33.6483	107.634	1902	2014-04-27	2014-09-20
587	CQ-20140427-67-0117	20140427-67	2014/07/10	16:36:15	Mammal	reeves muntjac	1	33.6483	107.634	1902	2014-04-27	2014-09-20
588	CQ-20140427-67-0119	20140427-67	2014/07/11	09:41:17	Mammal	wild boar	1	33.6483	107.634	1902	2014-04-27	2014-09-20
589	CQ-20140427-67-0121	20140427-67	2014/07/11	10:36:14	Mammal	wild boar	1	33.6483	107.634	1902	2014-04-27	2014-09-20
590	CQ-20140427-67-0123	20140427-67	2014/07/12	09:24:13	Mammal	reeves muntjac	1	33.6483	107.634	1902	2014-04-27	2014-09-20
591	CQ-20140427-67-0125	20140427-67	2014/07/12	16:57:29	Mammal	wild boar	1	33.6483	107.634	1902	2014-04-27	2014-09-20
592	CQ-20140427-67-0127	20140427-67	2014/07/13	07:19:01	Mammal	reeves muntjac	1	33.6483	107.634	1902	2014-04-27	2014-09-20
593	CQ-20140427-67-0129	20140427-67	2014/07/16	21:28:36	Mammal	wild boar	1	33.6483	107.634	1902	2014-04-27	2014-09-20
594	CQ-20140427-67-0131	20140427-67	2014/07/20	07:58:38	Mammal	reeves muntjac	1	33.6483	107.634	1902	2014-04-27	2014-09-20
595	CQ-20140427-67-0137	20140427-67	2014/07/23	10:37:27	Mammal	reeves muntjac	1	33.6483	107.634	1902	2014-04-27	2014-09-20
596	CQ-20140427-67-0145	20140427-67	2014/07/31	02:10:39	Mammal	reeves muntjac	1	33.6483	107.634	1902	2014-04-27	2014-09-20
597	CQ-20140427-67-0147	20140427-67	2014/08/01	11:03:29	Mammal	wild boar	1	33.6483	107.634	1902	2014-04-27	2014-09-20
598	CQ-20140427-67-0157	20140427-67	2014/08/12	09:42:41	Mammal	wild boar	1	33.6483	107.634	1902	2014-04-27	2014-09-20
599	CQ-20140427-67-0159	20140427-67	2014/08/12	12:23:34	Mammal	wild boar	1	33.6483	107.634	1902	2014-04-27	2014-09-20
600	CQ-20140427-67-0165	20140427-67	2014/08/14	14:42:26	Mammal	wild boar	1	33.6483	107.634	1902	2014-04-27	2014-09-20
601	CQ-20140427-67-0175	20140427-67	2014/08/15	09:08:23	Mammal	wild boar	1	33.6483	107.634	1902	2014-04-27	2014-09-20
602	CQ-20140427-67-0181	20140427-67	2014/08/22	07:32:00	Mammal	wild boar	1	33.6483	107.634	1902	2014-04-27	2014-09-20
603	CQ-20140427-67-0191	20140427-67	2014/09/02	09:13:07	Mammal	wild boar	1	33.6483	107.634	1902	2014-04-27	2014-09-20
604	CQ-20140427-67-0195	20140427-67	2014/09/16	10:37:53	Mammal	golden takin	1	33.6483	107.634	1902	2014-04-27	2014-09-20
605	CQ-20140427-69-0013	20140427-69	2014/05/09	08:01:34	Mammal	golden takin	1	33.6748	107.652	2064	2014-04-27	2014-09-20
606	CQ-20140427-69-0015	20140427-69	2014/05/09	14:46:42	Mammal	golden takin	1	33.6748	107.652	2064	2014-04-27	2014-09-20
607	CQ-20140427-69-0017	20140427-69	2014/05/09	21:57:19	Mammal	golden takin	1	33.6748	107.652	2064	2014-04-27	2014-09-20
608	CQ-20140427-69-0019	20140427-69	2014/05/10	10:53:39	Mammal	golden takin	1	33.6748	107.652	2064	2014-04-27	2014-09-20
609	CQ-20140427-69-0021	20140427-69	2014/05/11	23:44:18	Mammal	golden takin	1	33.6748	107.652	2064	2014-04-27	2014-09-20
610	CQ-20140427-69-0023	20140427-69	2014/05/16	13:58:29	Mammal	golden takin	1	33.6748	107.652	2064	2014-04-27	2014-09-20
611	CQ-20140427-69-0025	20140427-69	2014/05/17	11:50:16	Mammal	wild boar	1	33.6748	107.652	2064	2014-04-27	2014-09-20
612	CQ-20140427-69-0029	20140427-69	2014/05/18	05:39:44	Mammal	golden takin	1	33.6748	107.652	2064	2014-04-27	2014-09-20
613	CQ-20140427-69-0037	20140427-69	2014/05/24	18:45:46	Mammal	golden takin	1	33.6748	107.652	2064	2014-04-27	2014-09-20
614	CQ-20140427-69-0040	20140427-69	2014/5/26	15:36:56	Mammal	golden takin	1	33.6748	107.652	2064	2014-04-27	2014-09-20
615	CQ-20140427-69-0045	20140427-69	2014/05/30	11:31:07	Mammal	wild boar	2	33.6748	107.652	2064	2014-04-27	2014-09-20
616	CQ-20140427-69-0047	20140427-69	2014/05/31	10:48:24	Mammal	golden takin	1	33.6748	107.652	2064	2014-04-27	2014-09-20
617	CQ-20140427-69-0050	20140427-69	2014/6/1	11:17:00	Mammal	wild boar	1	33.6748	107.652	2064	2014-04-27	2014-09-20
618	CQ-20140427-69-0057	20140427-69	2014/06/17	12:05:04	Mammal	wild boar	1	33.6748	107.652	2064	2014-04-27	2014-09-20
619	CQ-20140427-69-0061	20140427-69	2014/06/30	09:07:14	Mammal	wild boar	1	33.6748	107.652	2064	2014-04-27	2014-09-20
620	CQ-20140427-69-0073	20140427-69	2014/07/13	12:36:17	Mammal	wild boar	1	33.6748	107.652	2064	2014-04-27	2014-09-20
621	CQ-20140427-69-0077	20140427-69	2014/07/13	16:03:30	Mammal	wild boar	1	33.6748	107.652	2064	2014-04-27	2014-09-20
622	CQ-20140427-69-0095	20140427-69	2014/08/03	15:02:31	Mammal	wild boar	1	33.6748	107.652	2064	2014-04-27	2014-09-20
623	CQ-20140427-69-0103	20140427-69	2014/08/18	08:36:12	Mammal	golden takin	1	33.6748	107.652	2064	2014-04-27	2014-09-20
624	CQ-20140427-69-0105	20140427-69	2014/08/18	09:43:31	Mammal	wild boar	2	33.6748	107.652	2064	2014-04-27	2014-09-20
625	CQ-20140427-69-0109	20140427-69	2014/08/22	16:15:44	Mammal	wild boar	1	33.6748	107.652	2064	2014-04-27	2014-09-20
626	CQ-20140427-69-0111	20140427-69	2014/08/24	15:31:53	Mammal	golden takin	1	33.6748	107.652	2064	2014-04-27	2014-09-20
627	CQ-20140427-69-0117	20140427-69	2014/08/28	16:24:30	Mammal	golden takin	1	33.6748	107.652	2064	2014-04-27	2014-09-20
628	CQ-20140427-69-0119	20140427-69	2014/08/29	06:46:34	Mammal	golden takin	1	33.6748	107.652	2064	2014-04-27	2014-09-20
629	CQ-20140427-69-0135	20140427-69	2014/09/03	14:08:54	Mammal	wild boar	1	33.6748	107.652	2064	2014-04-27	2014-09-20
630	CQ-20140427-69-0155	20140427-69	2014/09/09	12:35:58	Mammal	golden takin	1	33.6748	107.652	2064	2014-04-27	2014-09-20
631	CQ-20140427-69-0157	20140427-69	2014/09/09	14:44:52	Mammal	golden takin	1	33.6748	107.652	2064	2014-04-27	2014-09-20
632	CQ-20140427-69-0159	20140427-69	2014/09/14	03:04:50	Mammal	golden takin	1	33.6748	107.652	2064	2014-04-27	2014-09-20
633	CQ-20140427-69-0167	20140427-69	2014/09/14	06:12:38	Mammal	golden takin	1	33.6748	107.652	2064	2014-04-27	2014-09-20
634	CQ-20140427-69-0173	20140427-69	2014/09/17	07:05:59	Mammal	golden takin	1	33.6748	107.652	2064	2014-04-27	2014-09-20
635	CQ-20140427-70-0019	20140427-70	2014/05/23	10:20:07	Mammal	golden takin	3	33.6933	107.666	2395	2014-04-27	2014-07-31
636	CQ-20140427-70-0029	20140427-70	2014/05/25	07:33:42	Mammal	golden takin	1	33.6933	107.666	2395	2014-04-27	2014-07-31
637	CQ-20140427-70-0033	20140427-70	2014/05/26	10:48:15	Mammal	wild boar	1	33.6933	107.666	2395	2014-04-27	2014-07-31
638	CQ-20140427-70-0047	20140427-70	2014/05/30	09:27:57	Mammal	golden takin	1	33.6933	107.666	2395	2014-04-27	2014-07-31
639	CQ-20140427-70-0049	20140427-70	2014/05/30	18:00:17	Mammal	Chinese goral	1	33.6933	107.666	2395	2014-04-27	2014-07-31
640	CQ-20140427-70-0059	20140427-70	2014/06/01	18:23:14	Mammal	golden takin	1	33.6933	107.666	2395	2014-04-27	2014-07-31
641	CQ-20140427-70-0069	20140427-70	2014/06/08	09:06:39	Mammal	golden takin	1	33.6933	107.666	2395	2014-04-27	2014-07-31
642	CQ-20140427-70-0091	20140427-70	2014/06/16	12:01:01	Mammal	wild boar	1	33.6933	107.666	2395	2014-04-27	2014-07-31
643	CQ-20140427-70-0117	20140427-70	2014/06/21	16:50:45	Mammal	golden takin	1	33.6933	107.666	2395	2014-04-27	2014-07-31
644	CQ-20140427-70-0191	20140427-70	2014/07/08	19:47:32	Mammal	golden takin	1	33.6933	107.666	2395	2014-04-27	2014-07-31
645	CQ-20140427-70-0197	20140427-70	2014/07/08	21:08:16	Mammal	golden takin	1	33.6933	107.666	2395	2014-04-27	2014-07-31
646	CQ-20140427-70-0205	20140427-70	2014/07/08	22:38:13	Mammal	golden takin	1	33.6933	107.666	2395	2014-04-27	2014-07-31
647	CQ-20140427-70-0215	20140427-70	2014/07/09	01:25:06	Mammal	golden takin	1	33.6933	107.666	2395	2014-04-27	2014-07-31
648	CQ-20140427-70-0225	20140427-70	2014/07/09	02:41:39	Mammal	golden takin	1	33.6933	107.666	2395	2014-04-27	2014-07-31
649	CQ-20140427-70-0227	20140427-70	2014/07/09	05:09:18	Mammal	golden takin	1	33.6933	107.666	2395	2014-04-27	2014-07-31
650	CQ-20140427-70-0229	20140427-70	2014/07/09	05:11:10	Mammal	golden takin	1	33.6933	107.666	2395	2014-04-27	2014-07-31
651	CQ-20140427-70-0340	20140427-70	2014/07/18	15:06:01	Mammal	golden takin	1	33.6933	107.666	2395	2014-04-27	2014-07-31
652	CQ-20140427-70-0370	20140427-70	2014/07/19	18:33:24	Mammal	golden takin	1	33.6933	107.666	2395	2014-04-27	2014-07-31
653	CQ-20140427-70-0938	20140427-70	2014/07/27	16:49:19	Mammal	golden takin	1	33.6933	107.666	2395	2014-04-27	2014-07-31
654	CQ-20140427-77-0003	20140427-77	2014/04/27	15:32:37	Mammal	wild boar	2	33.6721	107.635	2088	2014-04-27	2014-09-19
655	CQ-20140427-77-0025	20140427-77	2014/05/07	18:26:36	Mammal	golden takin	2	33.6721	107.635	2088	2014-04-27	2014-09-19
656	CQ-20140427-77-0039	20140427-77	2014/05/08	10:08:38	Mammal	golden takin	2	33.6721	107.635	2088	2014-04-27	2014-09-19
657	CQ-20140427-77-0053	20140427-77	2014/05/08	18:22:31	Mammal	golden takin	1	33.6721	107.635	2088	2014-04-27	2014-09-19
658	CQ-20140427-77-0063	20140427-77	2014/05/09	12:24:45	Mammal	golden takin	2	33.6721	107.635	2088	2014-04-27	2014-09-19
659	CQ-20140427-77-0067	20140427-77	2014/05/11	10:14:25	Mammal	golden takin	1	33.6721	107.635	2088	2014-04-27	2014-09-19
660	CQ-20140427-77-0071	20140427-77	2014/05/12	12:57:01	Mammal	golden takin	1	33.6721	107.635	2088	2014-04-27	2014-09-19
661	CQ-20140427-77-0075	20140427-77	2014/05/13	13:33:35	Mammal	golden takin	1	33.6721	107.635	2088	2014-04-27	2014-09-19
662	CQ-20140427-77-0085	20140427-77	2014/05/15	15:03:02	Mammal	wild boar	2	33.6721	107.635	2088	2014-04-27	2014-09-19
663	CQ-20140427-77-0087	20140427-77	2014/05/16	15:45:53	Mammal	wild boar	1	33.6721	107.635	2088	2014-04-27	2014-09-19
664	CQ-20140427-77-0093	20140427-77	2014/05/23	14:55:48	Mammal	wild boar	1	33.6721	107.635	2088	2014-04-27	2014-09-19
665	CQ-20140427-77-0095	20140427-77	2014/05/23	18:52:08	Mammal	golden takin	1	33.6721	107.635	2088	2014-04-27	2014-09-19
666	CQ-20140427-77-0097	20140427-77	2014/05/23	19:44:02	Mammal	golden takin	1	33.6721	107.635	2088	2014-04-27	2014-09-19
667	CQ-20140427-77-0099	20140427-77	2014/05/25	15:26:52	Mammal	golden takin	1	33.6721	107.635	2088	2014-04-27	2014-09-19
668	CQ-20140427-77-0103	20140427-77	2014/05/26	03:54:00	Mammal	golden takin	1	33.6721	107.635	2088	2014-04-27	2014-09-19
669	CQ-20140427-77-0111	20140427-77	2014/05/27	05:42:28	Mammal	golden takin	1	33.6721	107.635	2088	2014-04-27	2014-09-19
670	CQ-20140427-77-0115	20140427-77	2014/05/28	06:36:05	Mammal	golden takin	1	33.6721	107.635	2088	2014-04-27	2014-09-19
671	CQ-20140427-77-0121	20140427-77	2014/05/31	16:28:56	Mammal	golden takin	1	33.6721	107.635	2088	2014-04-27	2014-09-19
672	CQ-20140427-77-0129	20140427-77	2014/06/08	05:24:46	Mammal	golden takin	1	33.6721	107.635	2088	2014-04-27	2014-09-19
673	CQ-20140427-77-0139	20140427-77	2014/06/13	07:03:33	Mammal	golden takin	1	33.6721	107.635	2088	2014-04-27	2014-09-19
674	CQ-20140427-77-0155	20140427-77	2014/06/22	11:52:32	Mammal	wild boar	1	33.6721	107.635	2088	2014-04-27	2014-09-19
675	CQ-20140427-77-0169	20140427-77	2014/07/10	15:57:02	Mammal	wild boar	1	33.6721	107.635	2088	2014-04-27	2014-09-19
676	CQ-20140427-77-0171	20140427-77	2014/07/12	20:47:37	Mammal	wild boar	1	33.6721	107.635	2088	2014-04-27	2014-09-19
677	CQ-20140427-77-0209	20140427-77	2014/07/29	14:50:45	Mammal	wild boar	2	33.6721	107.635	2088	2014-04-27	2014-09-19
678	CQ-20140427-77-0211	20140427-77	2014/07/29	15:30:18	Mammal	wild boar	1	33.6721	107.635	2088	2014-04-27	2014-09-19
679	CQ-20140427-77-0507	20140427-77	2014/08/25	20:23:41	Mammal	wild boar	1	33.6721	107.635	2088	2014-04-27	2014-09-19
680	CQ-20140427-77-0519	20140427-77	2014/09/01	07:50:43	Mammal	golden takin	1	33.6721	107.635	2088	2014-04-27	2014-09-19
681	CQ-20140427-77-0523	20140427-77	2014/09/02	12:03:49	Mammal	golden takin	1	33.6721	107.635	2088	2014-04-27	2014-09-19
682	CQ-20140427-77-0541	20140427-77	2014/09/07	10:19:41	Mammal	golden takin	1	33.6721	107.635	2088	2014-04-27	2014-09-19
683	CQ-20140427-77-0543	20140427-77	2014/09/19	08:44:43	Mammal	golden takin	1	33.6721	107.635	2088	2014-04-27	2014-09-19
684	CQ-20140427-77-0615	20140427-77	2014/09/19	14:11:58	Mammal	golden takin	1	33.6721	107.635	2088	2014-04-27	2014-09-19
685	CQ-20140427-78-0004	20140427-78	2014/4/27	15:56:14	Mammal	golden takin	1	33.6502	107.648	1985	2014-04-27	2014-09-20
686	CQ-20140427-78-0007	20140427-78	2014/04/30	11:18:24	Mammal	golden takin	1	33.6502	107.648	1985	2014-04-27	2014-09-20
687	CQ-20140427-78-0013	20140427-78	2014/04/30	16:23:20	Mammal	golden takin	1	33.6502	107.648	1985	2014-04-27	2014-09-20
688	CQ-20140427-78-0017	20140427-78	2014/04/30	19:40:39	Mammal	golden takin	1	33.6502	107.648	1985	2014-04-27	2014-09-20
689	CQ-20140427-78-0021	20140427-78	2014/05/05	11:40:57	Mammal	golden takin	1	33.6502	107.648	1985	2014-04-27	2014-09-20
690	CQ-20140427-78-0023	20140427-78	2014/05/05	20:19:06	Mammal	wild boar	1	33.6502	107.648	1985	2014-04-27	2014-09-20
691	CQ-20140427-78-0024	20140427-78	2014/5/5	20:19:32	Mammal	forest musk deer	1	33.6502	107.648	1985	2014-04-27	2014-09-20
692	CQ-20140427-78-0033	20140427-78	2014/05/18	07:19:02	Mammal	golden takin	1	33.6502	107.648	1985	2014-04-27	2014-09-20
693	CQ-20140427-78-0035	20140427-78	2014/05/20	15:17:34	Mammal	golden takin	1	33.6502	107.648	1985	2014-04-27	2014-09-20
694	CQ-20140427-78-0039	20140427-78	2014/05/21	12:49:02	Mammal	golden takin	1	33.6502	107.648	1985	2014-04-27	2014-09-20
695	CQ-20140427-78-0041	20140427-78	2014/05/21	21:08:17	Mammal	reeves muntjac	1	33.6502	107.648	1985	2014-04-27	2014-09-20
696	CQ-20140427-78-0043	20140427-78	2014/05/22	07:12:34	Mammal	wild boar	1	33.6502	107.648	1985	2014-04-27	2014-09-20
697	CQ-20140427-78-0047	20140427-78	2014/05/25	11:24:33	Mammal	golden takin	1	33.6502	107.648	1985	2014-04-27	2014-09-20
698	CQ-20140427-78-0049	20140427-78	2014/05/27	18:43:45	Mammal	wild boar	1	33.6502	107.648	1985	2014-04-27	2014-09-20
699	CQ-20140427-78-0051	20140427-78	2014/05/28	19:20:56	Mammal	wild boar	1	33.6502	107.648	1985	2014-04-27	2014-09-20
700	CQ-20140427-78-0057	20140427-78	2014/06/03	14:26:27	Mammal	wild boar	3	33.6502	107.648	1985	2014-04-27	2014-09-20
701	CQ-20140427-78-0059	20140427-78	2014/06/03	15:50:38	Mammal	wild boar	1	33.6502	107.648	1985	2014-04-27	2014-09-20
702	CQ-20140427-78-0065	20140427-78	2014/06/06	09:29:12	Mammal	wild boar	1	33.6502	107.648	1985	2014-04-27	2014-09-20
703	CQ-20140427-78-0079	20140427-78	2014/06/22	14:24:01	Mammal	wild boar	1	33.6502	107.648	1985	2014-04-27	2014-09-20
704	CQ-20140427-78-0081	20140427-78	2014/06/25	14:51:47	Mammal	wild boar	1	33.6502	107.648	1985	2014-04-27	2014-09-20
705	CQ-20140427-78-0083	20140427-78	2014/06/26	09:11:13	Mammal	wild boar	1	33.6502	107.648	1985	2014-04-27	2014-09-20
706	CQ-20140427-78-0085	20140427-78	2014/07/02	16:32:50	Mammal	reeves muntjac	1	33.6502	107.648	1985	2014-04-27	2014-09-20
707	CQ-20140427-78-0087	20140427-78	2014/07/09	16:58:25	Mammal	wild boar	1	33.6502	107.648	1985	2014-04-27	2014-09-20
708	CQ-20140427-78-0089	20140427-78	2014/07/16	20:19:45	Mammal	reeves muntjac	1	33.6502	107.648	1985	2014-04-27	2014-09-20
709	CQ-20140427-78-0091	20140427-78	2014/07/23	11:16:14	Mammal	wild boar	1	33.6502	107.648	1985	2014-04-27	2014-09-20
710	CQ-20140427-78-0094	20140427-78	2014/7/26	1:24:42	Mammal	wild boar	1	33.6502	107.648	1985	2014-04-27	2014-09-20
711	CQ-20140427-78-0095	20140427-78	2014/08/05	12:01:24	Mammal	wild boar	1	33.6502	107.648	1985	2014-04-27	2014-09-20
712	CQ-20140427-78-0097	20140427-78	2014/08/06	19:45:23	Mammal	wild boar	1	33.6502	107.648	1985	2014-04-27	2014-09-20
713	CQ-20140427-78-0103	20140427-78	2014/08/20	08:41:43	Mammal	wild boar	1	33.6502	107.648	1985	2014-04-27	2014-09-20
714	CQ-20140427-78-0105	20140427-78	2014/08/22	10:01:26	Mammal	wild boar	1	33.6502	107.648	1985	2014-04-27	2014-09-20
715	CQ-20140427-78-0107	20140427-78	2014/08/25	15:52:49	Mammal	golden takin	1	33.6502	107.648	1985	2014-04-27	2014-09-20
716	CQ-20140427-78-0111	20140427-78	2014/08/25	17:07:43	Mammal	wild boar	1	33.6502	107.648	1985	2014-04-27	2014-09-20
717	CQ-20140427-78-0117	20140427-78	2014/08/26	18:37:57	Mammal	wild boar	1	33.6502	107.648	1985	2014-04-27	2014-09-20
718	CQ-20140427-78-0119	20140427-78	2014/08/27	16:03:36	Mammal	golden takin	1	33.6502	107.648	1985	2014-04-27	2014-09-20
719	CQ-20140427-78-0135	20140427-78	2014/08/27	20:42:02	Mammal	golden takin	1	33.6502	107.648	1985	2014-04-27	2014-09-20
720	CQ-20140427-78-0139	20140427-78	2014/08/28	08:14:26	Mammal	golden takin	1	33.6502	107.648	1985	2014-04-27	2014-09-20
721	CQ-20140427-78-0149	20140427-78	2014/08/28	13:56:37	Mammal	golden takin	1	33.6502	107.648	1985	2014-04-27	2014-09-20
722	CQ-20140427-78-0153	20140427-78	2014/08/28	19:26:27	Mammal	reeves muntjac	1	33.6502	107.648	1985	2014-04-27	2014-09-20
723	CQ-20140427-78-0155	20140427-78	2014/08/29	15:51:48	Mammal	wild boar	1	33.6502	107.648	1985	2014-04-27	2014-09-20
724	CQ-20140427-78-0161	20140427-78	2014/09/02	08:11:58	Mammal	golden takin	1	33.6502	107.648	1985	2014-04-27	2014-09-20
725	CQ-20140427-78-0165	20140427-78	2014/09/06	13:28:14	Mammal	golden takin	1	33.6502	107.648	1985	2014-04-27	2014-09-20
726	CQ-20140427-78-0183	20140427-78	2014/09/10	14:09:36	Mammal	golden takin	1	33.6502	107.648	1985	2014-04-27	2014-09-20
727	CQ-20140427-78-0187	20140427-78	2014/09/11	07:00:45	Mammal	golden takin	1	33.6502	107.648	1985	2014-04-27	2014-09-20
728	CQ-20140427-78-0189	20140427-78	2014/09/13	10:49:22	Mammal	golden takin	3	33.6502	107.648	1985	2014-04-27	2014-09-20
729	CQ-20140427-93-0006	20140427-93	2014/04/29	06:22:51	Mammal	golden takin	1	33.666	107.655	2054	2014-04-27	2014-09-20
730	CQ-20140427-93-0008	20140427-93	2014/04/29	07:40:59	Mammal	golden takin	1	33.666	107.655	2054	2014-04-27	2014-09-20
731	CQ-20140427-93-0010	20140427-93	2014/04/29	11:09:14	Mammal	golden takin	1	33.666	107.655	2054	2014-04-27	2014-09-20
732	CQ-20140427-93-0014	20140427-93	2014/05/04	01:51:04	Mammal	golden takin	1	33.666	107.655	2054	2014-04-27	2014-09-20
733	CQ-20140427-93-0020	20140427-93	2014/05/04	03:36:05	Mammal	golden takin	1	33.666	107.655	2054	2014-04-27	2014-09-20
734	CQ-20140427-93-0032	20140427-93	2014/05/04	06:01:31	Mammal	golden takin	1	33.666	107.655	2054	2014-04-27	2014-09-20
735	CQ-20140427-93-0038	20140427-93	2014/05/07	12:12:52	Mammal	golden takin	1	33.666	107.655	2054	2014-04-27	2014-09-20
736	CQ-20140427-93-0040	20140427-93	2014/05/09	07:20:55	Mammal	golden takin	1	33.666	107.655	2054	2014-04-27	2014-09-20
737	CQ-20140427-93-0042	20140427-93	2014/05/09	13:55:59	Mammal	wild boar	1	33.666	107.655	2054	2014-04-27	2014-09-20
738	CQ-20140427-93-0048	20140427-93	2014/05/14	17:07:15	Mammal	golden takin	1	33.666	107.655	2054	2014-04-27	2014-09-20
739	CQ-20140427-93-0072	20140427-93	2014/05/14	19:55:43	Mammal	golden takin	1	33.666	107.655	2054	2014-04-27	2014-09-20
740	CQ-20140427-93-0074	20140427-93	2014/05/17	16:44:40	Mammal	golden takin	1	33.666	107.655	2054	2014-04-27	2014-09-20
741	CQ-20140427-93-0088	20140427-93	2014/05/17	18:10:34	Mammal	golden takin	1	33.666	107.655	2054	2014-04-27	2014-09-20
742	CQ-20140427-93-0106	20140427-93	2014/05/18	00:56:25	Mammal	golden takin	1	33.666	107.655	2054	2014-04-27	2014-09-20
743	CQ-20140427-93-0110	20140427-93	2014/05/18	02:53:18	Mammal	golden takin	1	33.666	107.655	2054	2014-04-27	2014-09-20
744	CQ-20140427-93-0112	20140427-93	2014/05/18	06:57:56	Mammal	golden takin	1	33.666	107.655	2054	2014-04-27	2014-09-20
745	CQ-20140427-93-0118	20140427-93	2014/05/18	11:49:36	Mammal	golden takin	1	33.666	107.655	2054	2014-04-27	2014-09-20
746	CQ-20140427-93-0120	20140427-93	2014/05/19	12:13:55	Mammal	golden takin	1	33.666	107.655	2054	2014-04-27	2014-09-20
747	CQ-20140427-93-0122	20140427-93	2014/05/21	05:35:08	Mammal	golden takin	1	33.666	107.655	2054	2014-04-27	2014-09-20
748	CQ-20140427-93-0132	20140427-93	2014/05/22	09:35:33	Mammal	golden takin	1	33.666	107.655	2054	2014-04-27	2014-09-20
749	CQ-20140427-93-0134	20140427-93	2014/05/22	17:26:37	Mammal	wild boar	1	33.666	107.655	2054	2014-04-27	2014-09-20
750	CQ-20140427-93-0136	20140427-93	2014/05/23	05:58:51	Mammal	wild boar	1	33.666	107.655	2054	2014-04-27	2014-09-20
751	CQ-20140427-93-0138	20140427-93	2014/05/23	16:20:24	Mammal	golden takin	1	33.666	107.655	2054	2014-04-27	2014-09-20
752	CQ-20140427-93-0140	20140427-93	2014/05/24	06:31:01	Mammal	golden takin	1	33.666	107.655	2054	2014-04-27	2014-09-20
753	CQ-20140427-93-0142	20140427-93	2014/05/25	12:23:55	Mammal	wild boar	1	33.666	107.655	2054	2014-04-27	2014-09-20
754	CQ-20140427-93-0150	20140427-93	2014/05/28	19:51:29	Mammal	golden takin	1	33.666	107.655	2054	2014-04-27	2014-09-20
755	CQ-20140427-93-0152	20140427-93	2014/05/28	23:51:59	Mammal	golden takin	1	33.666	107.655	2054	2014-04-27	2014-09-20
756	CQ-20140427-93-0156	20140427-93	2014/05/29	14:23:50	Mammal	golden takin	1	33.666	107.655	2054	2014-04-27	2014-09-20
757	CQ-20140427-93-0158	20140427-93	2014/05/29	19:29:14	Mammal	golden takin	1	33.666	107.655	2054	2014-04-27	2014-09-20
758	CQ-20140427-93-0164	20140427-93	2014/05/30	05:36:59	Mammal	golden takin	1	33.666	107.655	2054	2014-04-27	2014-09-20
759	CQ-20140427-93-0178	20140427-93	2014/06/03	11:51:35	Mammal	golden takin	1	33.666	107.655	2054	2014-04-27	2014-09-20
760	CQ-20140427-93-0184	20140427-93	2014/06/07	13:24:24	Mammal	golden takin	1	33.666	107.655	2054	2014-04-27	2014-09-20
761	CQ-20140427-93-0186	20140427-93	2014/06/08	19:06:55	Mammal	golden takin	1	33.666	107.655	2054	2014-04-27	2014-09-20
762	CQ-20140427-93-0188	20140427-93	2014/06/09	18:14:58	Mammal	golden takin	1	33.666	107.655	2054	2014-04-27	2014-09-20
763	CQ-20140427-93-0192	20140427-93	2014/06/12	06:56:59	Mammal	golden takin	1	33.666	107.655	2054	2014-04-27	2014-09-20
764	CQ-20140427-93-0194	20140427-93	2014/06/12	10:12:40	Mammal	golden takin	1	33.666	107.655	2054	2014-04-27	2014-09-20
765	CQ-20140427-93-0196	20140427-93	2014/06/12	14:58:48	Mammal	golden takin	1	33.666	107.655	2054	2014-04-27	2014-09-20
766	CQ-20140427-93-0198	20140427-93	2014/06/13	06:34:58	Mammal	golden takin	1	33.666	107.655	2054	2014-04-27	2014-09-20
767	CQ-20140427-93-0200	20140427-93	2014/06/14	10:54:09	Mammal	golden takin	1	33.666	107.655	2054	2014-04-27	2014-09-20
768	CQ-20140427-93-0204	20140427-93	2014/06/14	16:38:07	Mammal	golden takin	1	33.666	107.655	2054	2014-04-27	2014-09-20
769	CQ-20140427-93-0206	20140427-93	2014/06/15	06:36:20	Mammal	golden takin	1	33.666	107.655	2054	2014-04-27	2014-09-20
770	CQ-20140427-93-0208	20140427-93	2014/06/15	12:24:55	Mammal	golden takin	1	33.666	107.655	2054	2014-04-27	2014-09-20
771	CQ-20140427-93-0212	20140427-93	2014/06/15	15:56:30	Mammal	golden takin	1	33.666	107.655	2054	2014-04-27	2014-09-20
772	CQ-20140427-93-0220	20140427-93	2014/06/21	17:06:59	Mammal	wild boar	1	33.666	107.655	2054	2014-04-27	2014-09-20
773	CQ-20140427-93-0222	20140427-93	2014/06/25	07:37:50	Mammal	wild boar	1	33.666	107.655	2054	2014-04-27	2014-09-20
774	CQ-20140427-93-0226	20140427-93	2014/06/26	16:54:36	Mammal	golden takin	1	33.666	107.655	2054	2014-04-27	2014-09-20
775	CQ-20140427-93-0256	20140427-93	2014/06/26	20:12:53	Mammal	golden takin	1	33.666	107.655	2054	2014-04-27	2014-09-20
776	CQ-20140427-93-0266	20140427-93	2014/07/01	18:35:18	Mammal	tufted deer	1	33.666	107.655	2054	2014-04-27	2014-09-20
777	CQ-20140427-93-0268	20140427-93	2014/07/02	13:50:10	Mammal	tufted deer	1	33.666	107.655	2054	2014-04-27	2014-09-20
778	CQ-20140427-93-0272	20140427-93	2014/07/07	15:42:00	Mammal	wild boar	1	33.666	107.655	2054	2014-04-27	2014-09-20
779	CQ-20140427-93-0278	20140427-93	2014/07/10	20:16:39	Mammal	golden takin	1	33.666	107.655	2054	2014-04-27	2014-09-20
780	CQ-20140427-93-0286	20140427-93	2014/07/10	21:32:03	Mammal	golden takin	2	33.666	107.655	2054	2014-04-27	2014-09-20
781	CQ-20140427-93-0459	20140427-93	2014/07/11	05:56:38	Mammal	golden takin	2	33.666	107.655	2054	2014-04-27	2014-09-20
782	CQ-20140427-93-0471	20140427-93	2014/07/11	13:31:58	Mammal	wild boar	1	33.666	107.655	2054	2014-04-27	2014-09-20
783	CQ-20140427-93-0475	20140427-93	2014/07/12	19:19:00	Mammal	golden takin	1	33.666	107.655	2054	2014-04-27	2014-09-20
784	CQ-20140427-93-0487	20140427-93	2014/07/15	13:24:09	Mammal	golden takin	2	33.666	107.655	2054	2014-04-27	2014-09-20
785	CQ-20140427-93-0493	20140427-93	2014/07/17	18:26:23	Mammal	golden takin	1	33.666	107.655	2054	2014-04-27	2014-09-20
786	CQ-20140427-93-0495	20140427-93	2014/07/18	08:45:06	Mammal	wild boar	1	33.666	107.655	2054	2014-04-27	2014-09-20
787	CQ-20140427-93-0499	20140427-93	2014/07/19	12:03:12	Mammal	golden takin	2	33.666	107.655	2054	2014-04-27	2014-09-20
788	CQ-20140427-93-0503	20140427-93	2014/07/20	14:26:27	Mammal	wild boar	2	33.666	107.655	2054	2014-04-27	2014-09-20
789	CQ-20140427-93-0505	20140427-93	2014/07/20	18:08:35	Mammal	wild boar	1	33.666	107.655	2054	2014-04-27	2014-09-20
790	CQ-20140427-93-0507	20140427-93	2014/07/21	06:44:09	Mammal	wild boar	2	33.666	107.655	2054	2014-04-27	2014-09-20
791	CQ-20140427-93-0517	20140427-93	2014/07/25	14:25:02	Mammal	golden takin	1	33.666	107.655	2054	2014-04-27	2014-09-20
792	CQ-20140427-93-0525	20140427-93	2014/07/26	09:34:57	Mammal	golden takin	1	33.666	107.655	2054	2014-04-27	2014-09-20
793	CQ-20140427-93-0527	20140427-93	2014/07/27	11:43:30	Mammal	wild boar	1	33.666	107.655	2054	2014-04-27	2014-09-20
794	CQ-20140427-93-0531	20140427-93	2014/08/08	10:50:30	Mammal	golden takin	1	33.666	107.655	2054	2014-04-27	2014-09-20
795	CQ-20140427-93-0537	20140427-93	2014/08/08	10:57:00	Mammal	golden takin	1	33.666	107.655	2054	2014-04-27	2014-09-20
796	CQ-20140427-93-0549	20140427-93	2014/08/17	18:14:51	Mammal	golden takin	1	33.666	107.655	2054	2014-04-27	2014-09-20
797	CQ-20140427-93-0571	20140427-93	2014/08/31	10:01:15	Mammal	wild boar	1	33.666	107.655	2054	2014-04-27	2014-09-20
798	CQ-20140427-93-0573	20140427-93	2014/09/01	09:28:49	Mammal	golden takin	1	33.666	107.655	2054	2014-04-27	2014-09-20
799	CQ-20140427-93-0579	20140427-93	2014/09/14	18:46:59	Mammal	golden takin	1	33.666	107.655	2054	2014-04-27	2014-09-20
800	CQ-20140427-93-0583	20140427-93	2014/09/15	08:45:14	Mammal	golden takin	1	33.666	107.655	2054	2014-04-27	2014-09-20
801	CQ-20140427-93-0585	20140427-93	2014/09/16	10:06:31	Mammal	golden takin	1	33.666	107.655	2054	2014-04-27	2014-09-20
802	CQ-20140428-21-0019	20140428-21	2014/05/06	17:21:15	Mammal	golden takin	1	33.6316	107.702	1935	2014-04-28	2014/8/20
803	CQ-20140428-21-0021	20140428-21	2014/05/07	15:41:56	Mammal	golden takin	1	33.6316	107.702	1935	2014-04-28	2014/8/20
804	CQ-20140428-21-0027	20140428-21	2014/05/11	19:56:04	Mammal	golden takin	1	33.6316	107.702	1935	2014-04-28	2014/8/20
805	CQ-20140428-21-0029	20140428-21	2014/05/11	23:20:32	Mammal	golden takin	1	33.6316	107.702	1935	2014-04-28	2014/8/20
806	CQ-20140428-21-0033	20140428-21	2014/05/12	18:49:53	Mammal	golden takin	1	33.6316	107.702	1935	2014-04-28	2014/8/20
807	CQ-20140428-21-0109	20140428-21	2014/06/21	09:31:00	Mammal	tufted deer	1	33.6316	107.702	1935	2014-04-28	2014/8/20
808	CQ-20140428-21-0115	20140428-21	2014/07/03	06:29:28	Mammal	tufted deer	1	33.6316	107.702	1935	2014-04-28	2014/8/20
809	CQ-20140428-21-0123	20140428-21	2014/07/19	11:12:29	Mammal	Chinese goral	1	33.6316	107.702	1935	2014-04-28	2014/8/20
810	CQ-20140428-21-0135	20140428-21	2014/07/28	11:20:54	Mammal	wild boar	1	33.6316	107.702	1935	2014-04-28	2014/8/20
811	CQ-20140428-21-0175	20140428-21	2014/08/17	18:09:56	Mammal	golden takin	1	33.6316	107.702	1935	2014-04-28	2014/8/20
812	CQ-20140428-21-0185	20140428-21	2014/08/20	14:24:18	Mammal	wild boar	2	33.6316	107.702	1935	2014-04-28	2014/8/20
813	CQ-20140428-22-0043	20140428-22	2014/05/10	14:14:35	Mammal	golden takin	1	33.6273	107.686	1777	2014-04-28	2014/9/4
814	CQ-20140428-27-0007	20140428-27	2014/05/04	23:46:55	Mammal	golden takin	1	33.6107	107.658	1521	2014-04-28	2014/9/4
815	CQ-20140428-27-0011	20140428-27	2014/05/07	06:21:49	Mammal	golden takin	1	33.6107	107.658	1521	2014-04-28	2014/9/4
816	CQ-20140428-27-0013	20140428-27	2014/05/12	09:51:51	Mammal	wild boar	2	33.6107	107.658	1521	2014-04-28	2014/9/4
817	CQ-20140428-27-0029	20140428-27	2014/06/08	15:41:05	Mammal	golden takin	1	33.6107	107.658	1521	2014-04-28	2014/9/4
818	CQ-20140428-27-0053	20140428-27	2014/08/13	13:31:20	Mammal	wild boar	2	33.6107	107.658	1521	2014-04-28	2014/9/4
819	CQ-20140428-30-0025	20140428-30	2014/05/21	19:13:31	Mammal	wild boar	1	33.6106	107.665	1672	2014-04-28	2014-11-17
820	CQ-20140428-30-0127	20140428-30	2014/07/26	11:43:30	Mammal	wild boar	1	33.6106	107.665	1672	2014-04-28	2014-11-17
821	CQ-20140428-30-0199	20140428-30	2014/08/18	18:14:32	Mammal	wild boar	1	33.6106	107.665	1672	2014-04-28	2014-11-17
822	CQ-20140428-30-0245	20140428-30	2014/09/21	09:57:58	Mammal	golden takin	1	33.6106	107.665	1672	2014-04-28	2014-11-17
823	CQ-20140428-30-0307	20140428-30	2014/10/13	08:36:07	Mammal	wild boar	1	33.6106	107.665	1672	2014-04-28	2014-11-17
824	CQ-20140428-30-0329	20140428-30	2014/10/18	18:27:24	Mammal	wild boar	1	33.6106	107.665	1672	2014-04-28	2014-11-17
825	CQ-20140428-30-0348	20140428-30	2014/11/09	10:02:28	Mammal	wild boar	1	33.6106	107.665	1672	2014-04-28	2014-11-17
826	CQ-20140428-30-0358	20140428-30	2014/11/17	09:28:57	Mammal	wild boar	1	33.6106	107.665	1672	2014-04-28	2014-11-17
827	CQ-20140428-31-0011	20140428-31	2014/05/07	14:25:03	Mammal	wild boar	1	33.629	107.664	1801	2014-04-28	2014-11-17
828	CQ-20140428-31-0143	20140428-31	2014/08/15	10:46:24	Mammal	tufted deer	1	33.629	107.664	1801	2014-04-28	2014-11-17
829	CQ-20140428-31-0221	20140428-31	2014/08/30	15:44:35	Mammal	wild boar	1	33.629	107.664	1801	2014-04-28	2014-11-17
830	CQ-20140428-31-0265	20140428-31	2014/09/18	12:55:56	Mammal	golden takin	1	33.629	107.664	1801	2014-04-28	2014-11-17
831	CQ-20140428-31-0319	20140428-31	2014/10/11	13:03:26	Mammal	golden takin	1	33.629	107.664	1801	2014-04-28	2014-11-17
832	CQ-20140428-31-0323	20140428-31	2014/10/11	17:08:39	Mammal	golden takin	4	33.629	107.664	1801	2014-04-28	2014-11-17
833	CQ-20140428-31-0337	20140428-31	2014/10/16	09:52:41	Mammal	golden takin	1	33.629	107.664	1801	2014-04-28	2014-11-17
834	CQ-20140428-31-0343	20140428-31	2014/10/17	10:58:52	Mammal	golden takin	1	33.629	107.664	1801	2014-04-28	2014-11-17
835	CQ-20140428-31-0357	20140428-31	2014/10/17	18:19:31	Mammal	golden takin	1	33.629	107.664	1801	2014-04-28	2014-11-17
836	CQ-20140428-31-0427	20140428-31	2014/11/01	11:43:34	Mammal	wild boar	1	33.629	107.664	1801	2014-04-28	2014-11-17
837	CQ-20140428-32-0015	20140428-32	2014/05/19	08:50:30	Mammal	tufted deer	1	33.5894	107.709	1301	2014-04-28	2014/08/26
838	CQ-20140428-32-0079	20140428-32	2014/07/18	19:37:05	Mammal	wild boar	1	33.5894	107.709	1301	2014-04-28	2014/08/26
839	CQ-20140428-32-0109	20140428-32	2014/08/23	16:35:53	Mammal	wild boar	1	33.5894	107.709	1301	2014-04-28	2014/08/26
840	CQ-20140428-32-0113	20140428-32	2014/08/26	08:55:43	Mammal	wild boar	1	33.5894	107.709	1301	2014-04-28	2014/08/26
841	CQ-20140428-33-0035	20140428-33	2014/6/7	18:52:36	Mammal	Chinese goral	1	33.5947	107.703	1346	2014-04-28	2014/08/26
842	CQ-20140428-33-0039	20140428-33	2014/6/8	1:24:18	Mammal	Chinese goral	1	33.5947	107.703	1346	2014-04-28	2014/08/26
843	CQ-20140428-33-0040	20140428-33	2014/06/08	07:02:56	Mammal	wild boar	1	33.5947	107.703	1346	2014-04-28	2014/08/26
844	CQ-20140428-33-0042	20140428-33	2014/06/08	12:35:33	Mammal	Chinese goral	1	33.5947	107.703	1346	2014-04-28	2014/08/26
845	CQ-20140428-33-0044	20140428-33	2014/06/08	14:10:05	Mammal	Chinese goral	1	33.5947	107.703	1346	2014-04-28	2014/08/26
846	CQ-20140428-33-0046	20140428-33	2014/06/08	15:17:08	Mammal	Chinese goral	1	33.5947	107.703	1346	2014-04-28	2014/08/26
847	CQ-20140428-33-0048	20140428-33	2014/06/08	19:04:41	Mammal	Chinese goral	1	33.5947	107.703	1346	2014-04-28	2014/08/26
848	CQ-20140428-33-0056	20140428-33	2014/06/11	13:21:42	Mammal	Chinese goral	1	33.5947	107.703	1346	2014-04-28	2014/08/26
849	CQ-20140428-33-0060	20140428-33	2014/06/12	06:36:03	Mammal	Chinese goral	1	33.5947	107.703	1346	2014-04-28	2014/08/26
850	CQ-20140428-33-0069	20140428-33	2014/6/12	17:22:58	Mammal	wild boar	4	33.5947	107.703	1346	2014-04-28	2014/08/26
851	CQ-20140428-33-0070	20140428-33	2014/06/13	01:12:17	Mammal	Chinese goral	1	33.5947	107.703	1346	2014-04-28	2014/08/26
852	CQ-20140428-33-0074	20140428-33	2014/06/13	03:05:09	Mammal	Chinese goral	1	33.5947	107.703	1346	2014-04-28	2014/08/26
853	CQ-20140428-33-0082	20140428-33	2014/06/17	15:46:13	Mammal	wild boar	2	33.5947	107.703	1346	2014-04-28	2014/08/26
854	CQ-20140428-33-0084	20140428-33	2014/06/18	08:34:26	Mammal	wild boar	1	33.5947	107.703	1346	2014-04-28	2014/08/26
855	CQ-20140428-33-0098	20140428-33	2014/06/28	14:29:29	Mammal	wild boar	1	33.5947	107.703	1346	2014-04-28	2014/08/26
856	CQ-20140428-33-0109	20140428-33	2014/7/7	7:20:56	Mammal	wild boar	1	33.5947	107.703	1346	2014-04-28	2014/08/26
857	CQ-20140428-33-0146	20140428-33	2014/08/01	07:05:03	Mammal	Chinese goral	1	33.5947	107.703	1346	2014-04-28	2014/08/26
858	CQ-20140428-33-0175	20140428-33	2014/8/16	7:55:22	Mammal	wild boar	1	33.5947	107.703	1346	2014-04-28	2014/08/26
859	CQ-20140428-33-0180	20140428-33	2014/08/16	09:40:14	Mammal	wild boar	1	33.5947	107.703	1346	2014-04-28	2014/08/26
860	CQ-20140428-33-0182	20140428-33	2014/08/17	16:16:36	Mammal	wild boar	1	33.5947	107.703	1346	2014-04-28	2014/08/26
861	CQ-20140428-36-0243	20140428-36	2014/05/23	11:32:25	Mammal	golden takin	1	33.5658	107.702	1578	2014-04-28	2014/08/26
862	CQ-20140428-36-0379	20140428-36	2014/05/30	17:05:26	Mammal	Chinese goral	1	33.5658	107.702	1578	2014-04-28	2014/08/26
863	CQ-20140428-36-0387	20140428-36	2014/05/31	19:07:14	Mammal	Chinese goral	1	33.5658	107.702	1578	2014-04-28	2014/08/26
864	CQ-20140428-36-0428	20140428-36	2014/6/6	17:11:16	Mammal	Chinese goral	1	33.5658	107.702	1578	2014-04-28	2014/08/26
865	CQ-20140428-36-0533	20140428-36	2014/06/19	10:04:37	Mammal	wild boar	4	33.5658	107.702	1578	2014-04-28	2014/08/26
866	CQ-20140428-36-0631	20140428-36	2014/06/30	16:32:04	Mammal	Chinese goral	1	33.5658	107.702	1578	2014-04-28	2014/08/26
867	CQ-20140428-36-0651	20140428-36	2014/07/02	10:54:21	Mammal	wild boar	1	33.5658	107.702	1578	2014-04-28	2014/08/26
868	CQ-20140428-36-0795	20140428-36	2014/07/16	16:27:20	Mammal	tufted deer	1	33.5658	107.702	1578	2014-04-28	2014/08/26
869	CQ-20140428-36-0859	20140428-36	2014/07/23	17:00:52	Mammal	tufted deer	1	33.5658	107.702	1578	2014-04-28	2014/08/26
870	CQ-20140428-36-0965	20140428-36	2014/07/31	19:02:17	Mammal	tufted deer	1	33.5658	107.702	1578	2014-04-28	2014/08/26
871	CQ-20140428-36-0971	20140428-36	2014/08/02	11:16:17	Mammal	wild boar	1	33.5658	107.702	1578	2014-04-28	2014/08/26
872	CQ-20140428-36-1071	20140428-36	2014/08/24	03:59:27	Mammal	wild boar	1	33.5658	107.702	1578	2014-04-28	2014/08/26
873	CQ-20140428-66-0002	20140428-66	2014/05/01	01:06:15	Mammal	wild boar	1	33.6273	107.599	1680	2014-04-28	2014-09-04
874	CQ-20140428-66-0006	20140428-66	2014/05/05	06:38:10	Mammal	golden takin	1	33.6273	107.599	1680	2014-04-28	2014-09-04
875	CQ-20140428-66-0008	20140428-66	2014/05/07	05:02:51	Mammal	wild boar	1	33.6273	107.599	1680	2014-04-28	2014-09-04
876	CQ-20140428-66-0010	20140428-66	2014/05/08	04:44:19	Mammal	wild boar	1	33.6273	107.599	1680	2014-04-28	2014-09-04
877	CQ-20140428-66-0022	20140428-66	2014/05/19	14:09:21	Mammal	wild boar	1	33.6273	107.599	1680	2014-04-28	2014-09-04
878	CQ-20140428-66-0072	20140428-66	2014/06/09	05:40:21	Mammal	wild boar	1	33.6273	107.599	1680	2014-04-28	2014-09-04
879	CQ-20140428-66-0106	20140428-66	2014/07/08	17:56:52	Mammal	wild boar	1	33.6273	107.599	1680	2014-04-28	2014-09-04
880	CQ-20140428-66-0118	20140428-66	2014/07/14	20:05:58	Mammal	golden takin	1	33.6273	107.599	1680	2014-04-28	2014-09-04
881	CQ-20140428-66-0124	20140428-66	2014/07/15	17:34:48	Mammal	golden takin	2	33.6273	107.599	1680	2014-04-28	2014-09-04
882	CQ-20140428-66-0164	20140428-66	2014/08/10	01:21:03	Mammal	golden takin	3	33.6273	107.599	1680	2014-04-28	2014-09-04
883	CQ-20140428-66-0178	20140428-66	2014/08/10	07:06:20	Mammal	golden takin	1	33.6273	107.599	1680	2014-04-28	2014-09-04
884	CQ-20140428-66-0204	20140428-66	2014/08/24	09:51:41	Mammal	wild boar	3	33.6273	107.599	1680	2014-04-28	2014-09-04
885	CQ-20140428-66-0207	20140428-66	2014/8/24	10:34:52	Mammal	wild boar	1	33.6273	107.599	1680	2014-04-28	2014-09-04
886	CQ-20140428-66-0210	20140428-66	2014/08/26	13:16:16	Mammal	wild boar	1	33.6273	107.599	1680	2014-04-28	2014-09-04
887	CQ-20140428-66-0216	20140428-66	2014/08/30	14:44:20	Mammal	wild boar	1	33.6273	107.599	1680	2014-04-28	2014-09-04
888	CQ-20140428-71-0029	20140428-71	2014/06/01	05:36:34	Mammal	wild boar	1	33.6189	107.584	1565	2014-04-28	2014-09-05
889	CQ-20140428-71-0044	20140428-71	2014/6/1	19:38:22	Mammal	wild boar	1	33.6189	107.584	1565	2014-04-28	2014-09-05
890	CQ-20140428-71-0047	20140428-71	2014/06/02	07:07:54	Mammal	wild boar	1	33.6189	107.584	1565	2014-04-28	2014-09-05
891	CQ-20140428-71-0056	20140428-71	2014/6/4	17:44:10	Mammal	wild boar	1	33.6189	107.584	1565	2014-04-28	2014-09-05
892	CQ-20140428-71-0064	20140428-71	2014/6/6	8:23:30	Mammal	wild boar	2	33.6189	107.584	1565	2014-04-28	2014-09-05
893	CQ-20140428-71-0097	20140428-71	2014/06/23	07:38:44	Mammal	tufted deer	1	33.6189	107.584	1565	2014-04-28	2014-09-05
894	CQ-20140428-71-0099	20140428-71	2014/06/25	07:05:29	Mammal	tufted deer	1	33.6189	107.584	1565	2014-04-28	2014-09-05
895	CQ-20140428-71-0103	20140428-71	2014/06/29	09:24:05	Mammal	tufted deer	1	33.6189	107.584	1565	2014-04-28	2014-09-05
896	CQ-20140428-71-0105	20140428-71	2014/06/29	18:48:51	Mammal	tufted deer	1	33.6189	107.584	1565	2014-04-28	2014-09-05
897	CQ-20140428-71-0113	20140428-71	2014/07/05	08:11:12	Mammal	tufted deer	1	33.6189	107.584	1565	2014-04-28	2014-09-05
898	CQ-20140428-71-0129	20140428-71	2014/07/08	12:51:51	Mammal	tufted deer	1	33.6189	107.584	1565	2014-04-28	2014-09-05
899	CQ-20140428-71-0135	20140428-71	2014/07/13	18:54:15	Mammal	tufted deer	1	33.6189	107.584	1565	2014-04-28	2014-09-05
900	CQ-20140428-71-0137	20140428-71	2014/07/15	10:38:02	Mammal	tufted deer	1	33.6189	107.584	1565	2014-04-28	2014-09-05
901	CQ-20140428-71-0146	20140428-71	2014/7/21	17:00:24	Mammal	tufted deer	1	33.6189	107.584	1565	2014-04-28	2014-09-05
902	CQ-20140428-71-0153	20140428-71	2014/07/26	13:05:06	Mammal	tufted deer	1	33.6189	107.584	1565	2014-04-28	2014-09-05
903	CQ-20140428-71-0161	20140428-71	2014/07/27	15:33:12	Mammal	tufted deer	1	33.6189	107.584	1565	2014-04-28	2014-09-05
904	CQ-20140428-71-0169	20140428-71	2014/07/29	07:02:09	Mammal	tufted deer	1	33.6189	107.584	1565	2014-04-28	2014-09-05
905	CQ-20140428-71-0189	20140428-71	2014/08/11	14:52:32	Mammal	wild boar	1	33.6189	107.584	1565	2014-04-28	2014-09-05
906	CQ-20140428-71-0210	20140428-71	2014/8/22	11:03:36	Mammal	tufted deer	1	33.6189	107.584	1565	2014-04-28	2014-09-05
907	CQ-20140428-71-0211	20140428-71	2014/08/22	18:15:14	Mammal	tufted deer	1	33.6189	107.584	1565	2014-04-28	2014-09-05
908	CQ-20140428-71-0213	20140428-71	2014/08/22	20:01:43	Mammal	tufted deer	1	33.6189	107.584	1565	2014-04-28	2014-09-05
909	CQ-20140428-71-0219	20140428-71	2014/08/27	00:04:03	Mammal	tufted deer	1	33.6189	107.584	1565	2014-04-28	2014-09-05
910	CQ-20140428-71-0223	20140428-71	2014/08/29	16:50:10	Mammal	wild boar	1	33.6189	107.584	1565	2014-04-28	2014-09-05
911	CQ-20140428-71-0225	20140428-71	2014/08/29	18:47:41	Mammal	tufted deer	1	33.6189	107.584	1565	2014-04-28	2014-09-05
912	CQ-20140428-73-0011	20140428-73	2014/05/14	11:30:05	Mammal	golden takin	1	33.6337	107.614	2121	2014-04-28	2014-09-04
913	CQ-20140428-73-0021	20140428-73	2014/05/27	12:57:41	Mammal	wild boar	1	33.6337	107.614	2121	2014-04-28	2014-09-04
914	CQ-20140428-73-0025	20140428-73	2014/05/27	15:08:50	Mammal	wild boar	3	33.6337	107.614	2121	2014-04-28	2014-09-04
915	CQ-20140428-73-0029	20140428-73	2014/05/29	13:44:08	Mammal	wild boar	1	33.6337	107.614	2121	2014-04-28	2014-09-04
916	CQ-20140428-73-0045	20140428-73	2014/06/23	14:51:39	Mammal	wild boar	1	33.6337	107.614	2121	2014-04-28	2014-09-04
917	CQ-20140428-73-0047	20140428-73	2014/06/23	17:06:52	Mammal	wild boar	3	33.6337	107.614	2121	2014-04-28	2014-09-04
918	CQ-20140428-73-0059	20140428-73	2014/07/27	18:39:07	Mammal	wild boar	2	33.6337	107.614	2121	2014-04-28	2014-09-04
919	CQ-20140428-73-0061	20140428-73	2014/07/27	19:49:22	Mammal	wild boar	1	33.6337	107.614	2121	2014-04-28	2014-09-04
920	CQ-20140428-73-0083	20140428-73	2014/08/22	10:55:03	Mammal	wild boar	1	33.6337	107.614	2121	2014-04-28	2014-09-04
921	CQ-20140428-73-0085	20140428-73	2014/08/23	13:12:14	Mammal	wild boar	1	33.6337	107.614	2121	2014-04-28	2014-09-04
922	CQ-20140428-73-0087	20140428-73	2014/09/02	11:42:12	Mammal	tufted deer	1	33.6337	107.614	2121	2014-04-28	2014-09-04
923	CQ-20140428-74-0014	20140428-74	2014/05/06	10:57:54	Mammal	wild boar	1	33.623	107.59	1637	2014-04-28	2014-09-04
924	CQ-20140428-74-0018	20140428-74	2014/05/07	18:05:41	Mammal	wild boar	1	33.623	107.59	1637	2014-04-28	2014-09-04
925	CQ-20140428-74-0020	20140428-74	2014/05/07	19:53:55	Mammal	wild boar	2	33.623	107.59	1637	2014-04-28	2014-09-04
926	CQ-20140428-74-0022	20140428-74	2014/05/07	23:38:00	Mammal	wild boar	2	33.623	107.59	1637	2014-04-28	2014-09-04
927	CQ-20140428-74-0030	20140428-74	2014/05/20	05:26:16	Mammal	wild boar	1	33.623	107.59	1637	2014-04-28	2014-09-04
928	CQ-20140428-74-0058	20140428-74	2014/06/14	10:39:35	Mammal	wild boar	1	33.623	107.59	1637	2014-04-28	2014-09-04
929	CQ-20140428-74-0072	20140428-74	2014/06/27	16:14:11	Mammal	tufted deer	1	33.623	107.59	1637	2014-04-28	2014-09-04
930	CQ-20140428-74-0074	20140428-74	2014/06/28	10:09:21	Mammal	mainland serow	1	33.623	107.59	1637	2014-04-28	2014-09-04
931	CQ-20140428-74-0080	20140428-74	2014/06/29	06:02:14	Mammal	mainland serow	1	33.623	107.59	1637	2014-04-28	2014-09-04
932	CQ-20140428-74-0083	20140428-74	2014/7/14	11:40:40	Mammal	tufted deer	1	33.623	107.59	1637	2014-04-28	2014-09-04
933	CQ-20140428-74-0086	20140428-74	2014/07/20	17:28:48	Mammal	wild boar	1	33.623	107.59	1637	2014-04-28	2014-09-04
934	CQ-20140428-74-0101	20140428-74	2014/8/1	11:16:48	Mammal	tufted deer	1	33.623	107.59	1637	2014-04-28	2014-09-04
935	CQ-20140428-74-0106	20140428-74	2014/08/13	10:02:39	Mammal	wild boar	1	33.623	107.59	1637	2014-04-28	2014-09-04
936	CQ-20140428-74-0186	20140428-74	2014/08/23	14:27:35	Mammal	wild boar	1	33.623	107.59	1637	2014-04-28	2014-09-04
937	CQ-20140428-74-0199	20140428-74	2014/9/1	17:40:22	Mammal	wild boar	1	33.623	107.59	1637	2014-04-28	2014-09-04
938	CQ-20140428-74-0200	20140428-74	2014/09/02	09:15:17	Mammal	wild boar	1	33.623	107.59	1637	2014-04-28	2014-09-04
939	CQ-20140428-75-0033	20140428-75	2014/06/06	16:56:16	Mammal	wild boar	1	33.6342	107.619	2160	2014-04-28	2014-09-04
940	CQ-20140428-75-0085	20140428-75	2014/09/02	15:22:48	Mammal	golden takin	1	33.6342	107.619	2160	2014-04-28	2014-09-04
941	CQ-20140428-76-0055	20140428-76	2014/07/01	16:02:16	Mammal	tufted deer	1	33.6191	107.594	1725	2014-04-28	2014-09-04
942	CQ-20140428-76-0077	20140428-76	2014/08/29	07:47:59	Mammal	wild boar	1	33.6191	107.594	1725	2014-04-28	2014-09-04
943	CQ-20140429-23-0029	20140429-23	2014/05/14	10:34:06	Mammal	wild boar	1	33.6294	107.713	1828	2014-04-29	2014-09-05
944	CQ-20140429-23-0175	20140429-23	2014/06/27	07:36:00	Mammal	Chinese goral	1	33.6294	107.713	1828	2014-04-29	2014-09-05
945	CQ-20140429-23-0287	20140429-23	2014/08/22	19:20:50	Mammal	golden takin	1	33.6294	107.713	1828	2014-04-29	2014-09-05
946	CQ-20140429-24-0001	20140429-24	2014/05/01	02:34:28	Mammal	golden takin	1	33.6278	107.713	1787	2014-04-29	2014/7/25
947	CQ-20140429-24-0003	20140429-24	2014/05/04	02:08:40	Mammal	golden takin	1	33.6278	107.713	1787	2014-04-29	2014/7/25
948	CQ-20140429-24-0015	20140429-24	2014/05/06	00:27:38	Mammal	golden takin	1	33.6278	107.713	1787	2014-04-29	2014/7/25
949	CQ-20140429-24-0025	20140429-24	2014/05/11	20:17:11	Mammal	golden takin	1	33.6278	107.713	1787	2014-04-29	2014/7/25
950	CQ-20140429-24-0027	20140429-24	2014/05/11	23:39:21	Mammal	golden takin	1	33.6278	107.713	1787	2014-04-29	2014/7/25
951	CQ-20140429-24-0039	20140429-24	2014/05/19	07:50:07	Mammal	golden takin	1	33.6278	107.713	1787	2014-04-29	2014/7/25
952	CQ-20140429-24-0180	20140429-24	2014/5/26	17:09:02	Mammal	golden takin	1	33.6278	107.713	1787	2014-04-29	2014/7/25
953	CQ-20140429-24-0812	20140429-24	2014/6/23	11:59:34	Mammal	wild boar	6	33.6278	107.713	1787	2014-04-29	2014/7/25
954	CQ-20140429-24-0866	20140429-24	2014/6/26	18:27:12	Mammal	wild boar	1	33.6278	107.713	1787	2014-04-29	2014/7/25
955	CQ-20140429-24-0867	20140429-24	2014/06/27	11:17:30	Mammal	Chinese goral	1	33.6278	107.713	1787	2014-04-29	2014/7/25
956	CQ-20140429-24-0875	20140429-24	2014/06/27	12:23:29	Mammal	Chinese goral	1	33.6278	107.713	1787	2014-04-29	2014/7/25
957	CQ-20140429-24-0893	20140429-24	2014/07/01	12:05:41	Mammal	Chinese goral	1	33.6278	107.713	1787	2014-04-29	2014/7/25
958	CQ-20140429-24-0989	20140429-24	2014/07/06	11:49:44	Mammal	Chinese goral	1	33.6278	107.713	1787	2014-04-29	2014/7/25
959	CQ-20140429-24-1001	20140429-24	2014/07/07	16:57:51	Mammal	wild boar	1	33.6278	107.713	1787	2014-04-29	2014/7/25
960	CQ-20140429-24-1039	20140429-24	2014/07/14	09:59:20	Mammal	Chinese goral	1	33.6278	107.713	1787	2014-04-29	2014/7/25
961	CQ-20140429-24-1047	20140429-24	2014/07/15	10:48:44	Mammal	wild boar	1	33.6278	107.713	1787	2014-04-29	2014/7/25
962	CQ-20140429-24-1191	20140429-24	2014/07/16	08:34:07	Mammal	Chinese goral	1	33.6278	107.713	1787	2014-04-29	2014/7/25
963	CQ-20140429-24-1615	20140429-24	2014/07/24	16:30:34	Mammal	Chinese goral	2	33.6278	107.713	1787	2014-04-29	2014/7/25
964	CQ-20140429-25-0021	20140429-25	2014/05/02	16:45:04	Mammal	wild boar	1	33.6084	107.712	1477	2014-04-29	2014/09/05
965	CQ-20140429-25-0049	20140429-25	2014/05/18	13:09:27	Mammal	golden takin	1	33.6084	107.712	1477	2014-04-29	2014/09/05
966	CQ-20140429-25-0247	20140429-25	2014/07/30	12:43:45	Mammal	Chinese goral	1	33.6084	107.712	1477	2014-04-29	2014/09/05
967	CQ-20140429-25-0253	20140429-25	2014/08/01	07:03:06	Mammal	golden takin	1	33.6084	107.712	1477	2014-04-29	2014/09/05
968	CQ-20140429-25-0291	20140429-25	2014/08/29	19:05:11	Mammal	wild boar	1	33.6084	107.712	1477	2014-04-29	2014/09/05
969	CQ-20140429-26-0095	20140429-26	2014/04/29	19:25:23	Mammal	golden takin	1	33.6401	107.669	2076	2014-04-29	2014-05-28
970	CQ-20140429-26-0807	20140429-26	2014/05/08	05:59:37	Mammal	Chinese goral	1	33.6401	107.669	2076	2014-04-29	2014-05-28
971	CQ-20140429-26-0973	20140429-26	2014/05/10	19:22:58	Mammal	golden takin	1	33.6401	107.669	2076	2014-04-29	2014-05-28
972	CQ-20140429-26-0981	20140429-26	2014/05/11	00:03:24	Mammal	golden takin	1	33.6401	107.669	2076	2014-04-29	2014-05-28
973	CQ-20140429-26-0987	20140429-26	2014/05/11	01:08:38	Mammal	golden takin	1	33.6401	107.669	2076	2014-04-29	2014-05-28
974	CQ-20140429-26-0989	20140429-26	2014/05/11	06:19:03	Mammal	golden takin	1	33.6401	107.669	2076	2014-04-29	2014-05-28
975	CQ-20140429-26-1143	20140429-26	2014/05/18	12:57:48	Mammal	golden takin	1	33.6401	107.669	2076	2014-04-29	2014-05-28
976	CQ-20140429-26-1525	20140429-26	2014/05/23	10:16:28	Mammal	golden takin	2	33.6401	107.669	2076	2014-04-29	2014-05-28
977	CQ-20140429-26-1536	20140429-26	2014/5/23	11:11:22	Mammal	golden takin	1	33.6401	107.669	2076	2014-04-29	2014-05-28
978	CQ-20140429-26-1547	20140429-26	2014/05/23	12:40:50	Mammal	golden takin	1	33.6401	107.669	2076	2014-04-29	2014-05-28
979	CQ-20140429-26-1558	20140429-26	2014/5/24	13:09:20	Mammal	golden takin	1	33.6401	107.669	2076	2014-04-29	2014-05-28
980	CQ-20140429-26-1559	20140429-26	2014/05/25	06:02:16	Mammal	golden takin	1	33.6401	107.669	2076	2014-04-29	2014-05-28
981	CQ-20140429-26-1561	20140429-26	2014/05/25	07:09:28	Mammal	golden takin	1	33.6401	107.669	2076	2014-04-29	2014-05-28
982	CQ-20140429-26-1566	20140429-26	2014/5/25	13:23:54	Mammal	golden takin	3	33.6401	107.669	2076	2014-04-29	2014-05-28
983	CQ-20140429-26-1567	20140429-26	2014/05/25	15:19:37	Mammal	golden takin	1	33.6401	107.669	2076	2014-04-29	2014-05-28
984	CQ-20140429-26-1687	20140429-26	2014/05/27	10:34:44	Mammal	golden takin	1	33.6401	107.669	2076	2014-04-29	2014-05-28
985	CQ-20140429-28-0005	20140429-28	2014/05/02	00:12:00	Mammal	wild boar	1	33.6178	107.638	1831	2014-04-29	2014/09/05
986	CQ-20140429-28-0029	20140429-28	2014/05/25	12:02:57	Mammal	wild boar	2	33.6178	107.638	1831	2014-04-29	2014/09/05
987	CQ-20140429-28-0047	20140429-28	2014/06/14	12:15:40	Mammal	wild boar	5	33.6178	107.638	1831	2014-04-29	2014/09/05
988	CQ-20140429-28-0049	20140429-28	2014/06/16	18:36:03	Mammal	golden takin	1	33.6178	107.638	1831	2014-04-29	2014/09/05
989	CQ-20140429-28-0053	20140429-28	2014/07/12	11:25:53	Mammal	wild boar	1	33.6178	107.638	1831	2014-04-29	2014/09/05
990	CQ-20140429-28-0059	20140429-28	2014/07/18	18:58:02	Mammal	wild boar	1	33.6178	107.638	1831	2014-04-29	2014/09/05
991	CQ-20140429-28-0061	20140429-28	2014/07/19	08:01:12	Mammal	wild boar	1	33.6178	107.638	1831	2014-04-29	2014/09/05
992	CQ-20140429-28-0063	20140429-28	2014/07/19	16:50:04	Mammal	wild boar	2	33.6178	107.638	1831	2014-04-29	2014/09/05
993	CQ-20140429-28-0065	20140429-28	2014/07/22	18:56:59	Mammal	wild boar	1	33.6178	107.638	1831	2014-04-29	2014/09/05
994	CQ-20140429-28-0079	20140429-28	2014/08/31	18:51:35	Mammal	wild boar	1	33.6178	107.638	1831	2014-04-29	2014/09/05
995	CQ-20140429-28-0081	20140429-28	2014/09/02	17:35:25	Mammal	wild boar	1	33.6178	107.638	1831	2014-04-29	2014/09/05
996	CQ-20140429-34-0013	20140429-34	2014/5/16	16:12:34	Mammal	golden takin	1	33.6333	107.664	1895	2014-04-29	2014-11-17
997	CQ-20140429-34-0014	20140429-34	2014/5/17	16:51:48	Mammal	golden takin	1	33.6333	107.664	1895	2014-04-29	2014-11-17
998	CQ-20140429-34-0024	20140429-34	2014/5/31	12:34:14	Mammal	golden takin	1	33.6333	107.664	1895	2014-04-29	2014-11-17
999	CQ-20140429-34-0038	20140429-34	2014/6/15	8:57:02	Mammal	Chinese goral	1	33.6333	107.664	1895	2014-04-29	2014-11-17
1000	CQ-20140429-34-0073	20140429-34	2014/9/10	8:25:28	Mammal	golden takin	1	33.6333	107.664	1895	2014-04-29	2014-11-17
1001	CQ-20140429-34-0075	20140429-34	2014/9/15	17:20:54	Mammal	golden takin	1	33.6333	107.664	1895	2014-04-29	2014-11-17
1002	CQ-20140429-34-0076	20140429-34	2014/9/20	7:34:32	Mammal	golden takin	1	33.6333	107.664	1895	2014-04-29	2014-11-17
1003	CQ-20140429-34-0086	20140429-34	2014/10/13	6:52:56	Mammal	golden takin	1	33.6333	107.664	1895	2014-04-29	2014-11-17
1004	CQ-20140429-34-0119	20140429-34	2014/10/26	9:30:44	Mammal	golden takin	2	33.6333	107.664	1895	2014-04-29	2014-11-17
1005	CQ-20140429-50-0807	20140429-50	2014/07/25	11:56:16	Mammal	Chinese goral	1	33.6805	107.522	1727	2014-04-29	2014-08-28
1006	CQ-20140429-50-1077	20140429-50	2014/08/25	07:11:26	Mammal	wild boar	1	33.6805	107.522	1727	2014-04-29	2014-08-28
1007	CQ-20140429-50-1083	20140429-50	2014/08/26	16:33:07	Mammal	wild boar	1	33.6805	107.522	1727	2014-04-29	2014-08-28
1008	CQ-20140429-61-0007	20140429-61	2014/04/28	02:37:16	Mammal	tufted deer	1	33.6825	107.499	1875	2014-04-29	2014-08-28
1009	CQ-20140429-61-0014	20140429-61	2014/05/01	09:41:57	Mammal	tufted deer	1	33.6825	107.499	1875	2014-04-29	2014-08-28
1010	CQ-20140429-61-0015	20140429-61	2014/05/02	07:45:08	Mammal	tufted deer	1	33.6825	107.499	1875	2014-04-29	2014-08-28
1011	CQ-20140429-61-0019	20140429-61	2014/05/20	18:26:00	Mammal	tufted deer	1	33.6825	107.499	1875	2014-04-29	2014-08-28
1012	CQ-20140429-61-0021	20140429-61	2014/05/30	14:24:20	Mammal	tufted deer	1	33.6825	107.499	1875	2014-04-29	2014-08-28
1013	CQ-20140429-61-0022	20140429-61	2014/06/05	06:44:48	Mammal	tufted deer	1	33.6825	107.499	1875	2014-04-29	2014-08-28
1014	CQ-20140429-61-0024	20140429-61	2014/06/07	09:50:06	Mammal	tufted deer	1	33.6825	107.499	1875	2014-04-29	2014-08-28
1015	CQ-20140429-61-0026	20140429-61	2014/06/15	20:51:50	Mammal	reeves muntjac	1	33.6825	107.499	1875	2014-04-29	2014-08-28
1016	CQ-20140429-61-0029	20140429-61	2014/06/16	16:01:12	Mammal	reeves muntjac	1	33.6825	107.499	1875	2014-04-29	2014-08-28
1017	CQ-20140429-61-0031	20140429-61	2014/06/18	16:24:20	Mammal	tufted deer	1	33.6825	107.499	1875	2014-04-29	2014-08-28
1018	CQ-20140429-61-0033	20140429-61	2014/06/20	19:49:39	Mammal	wild boar	1	33.6825	107.499	1875	2014-04-29	2014-08-28
1019	CQ-20140429-61-0036	20140429-61	2014/06/22	19:55:00	Mammal	tufted deer	1	33.6825	107.499	1875	2014-04-29	2014-08-28
1020	CQ-20140429-61-0039	20140429-61	2014/06/30	06:35:43	Mammal	tufted deer	1	33.6825	107.499	1875	2014-04-29	2014-08-28
1021	CQ-20140429-61-0041	20140429-61	2014/07/04	06:09:18	Mammal	tufted deer	1	33.6825	107.499	1875	2014-04-29	2014-08-28
1022	CQ-20140429-61-0044	20140429-61	2014/07/11	06:17:47	Mammal	tufted deer	1	33.6825	107.499	1875	2014-04-29	2014-08-28
1023	CQ-20140429-61-0045	20140429-61	2014/07/12	05:51:42	Mammal	tufted deer	1	33.6825	107.499	1875	2014-04-29	2014-08-28
1024	CQ-20140429-61-0048	20140429-61	2014/07/13	20:19:26	Mammal	tufted deer	1	33.6825	107.499	1875	2014-04-29	2014-08-28
1025	CQ-20140429-61-0050	20140429-61	2014/07/14	18:20:54	Mammal	tufted deer	1	33.6825	107.499	1875	2014-04-29	2014-08-28
1026	CQ-20140429-61-0051	20140429-61	2014/07/15	20:37:03	Mammal	tufted deer	1	33.6825	107.499	1875	2014-04-29	2014-08-28
1027	CQ-20140429-61-0052	20140429-61	2014/07/17	21:16:00	Mammal	tufted deer	1	33.6825	107.499	1875	2014-04-29	2014-08-28
1028	CQ-20140429-61-0055	20140429-61	2014/07/24	05:14:26	Mammal	wild boar	1	33.6825	107.499	1875	2014-04-29	2014-08-28
1029	CQ-20140429-61-0056	20140429-61	2014/07/27	03:29:26	Mammal	tufted deer	1	33.6825	107.499	1875	2014-04-29	2014-08-28
1030	CQ-20140429-61-0057	20140429-61	2014/07/27	06:13:53	Mammal	Chinese goral	1	33.6825	107.499	1875	2014-04-29	2014-08-28
1031	CQ-20140429-61-0058	20140429-61	2014/08/01	00:04:52	Mammal	tufted deer	1	33.6825	107.499	1875	2014-04-29	2014-08-28
1032	CQ-20140429-61-0059	20140429-61	2014/08/03	20:24:06	Mammal	tufted deer	1	33.6825	107.499	1875	2014-04-29	2014-08-28
1033	CQ-20140429-61-0060	20140429-61	2014/08/04	06:19:47	Mammal	tufted deer	1	33.6825	107.499	1875	2014-04-29	2014-08-28
1034	CQ-20140429-61-0061	20140429-61	2014/08/13	19:36:10	Mammal	tufted deer	1	33.6825	107.499	1875	2014-04-29	2014-08-28
1035	CQ-20140429-61-0062	20140429-61	2014/08/16	14:27:07	Mammal	tufted deer	1	33.6825	107.499	1875	2014-04-29	2014-08-28
1036	CQ-20140429-61-0063	20140429-61	2014/08/17	02:07:03	Mammal	tufted deer	1	33.6825	107.499	1875	2014-04-29	2014-08-28
1037	CQ-20140429-61-0064	20140429-61	2014/08/19	06:34:49	Mammal	tufted deer	1	33.6825	107.499	1875	2014-04-29	2014-08-28
1038	CQ-20140429-61-0065	20140429-61	2014/08/19	22:38:20	Mammal	tufted deer	1	33.6825	107.499	1875	2014-04-29	2014-08-28
1039	CQ-20140429-61-0066	20140429-61	2014/08/23	03:45:29	Mammal	tufted deer	1	33.6825	107.499	1875	2014-04-29	2014-08-28
1040	CQ-20140429-61-0067	20140429-61	2014/08/23	05:12:23	Mammal	tufted deer	1	33.6825	107.499	1875	2014-04-29	2014-08-28
1041	CQ-20140429-61-0068	20140429-61	2014/08/26	07:55:39	Mammal	tufted deer	1	33.6825	107.499	1875	2014-04-29	2014-08-28
1042	CQ-20140429-61-0070	20140429-61	2014/08/27	04:08:35	Mammal	tufted deer	1	33.6825	107.499	1875	2014-04-29	2014-08-28
1043	CQ-20140430-51-0097	20140430-51	2014/06/12	14:16:02	Mammal	Chinese goral	1	33.5855	107.608	1462	2014-04-17	2014-07-27
1044	CQ-20140430-59-0010	20140430-59	2014/05/06	14:43:11	Mammal	Chinese goral	1	33.631	107.434	1966	2014-04-30	2014-09-03
1045	CQ-20140430-59-0016	20140430-59	2014/05/15	09:44:31	Mammal	wild boar	1	33.631	107.434	1966	2014-04-30	2014-09-03
1046	CQ-20140430-59-0020	20140430-59	2014/05/25	20:14:06	Mammal	golden takin	1	33.631	107.434	1966	2014-04-30	2014-09-03
1047	CQ-20140430-59-0038	20140430-59	2014/06/09	19:24:06	Mammal	golden takin	1	33.631	107.434	1966	2014-04-30	2014-09-03
1048	CQ-20140430-59-0040	20140430-59	2014/06/11	11:52:19	Mammal	golden takin	1	33.631	107.434	1966	2014-04-30	2014-09-03
1049	CQ-20140430-59-0042	20140430-59	2014/06/16	08:49:29	Mammal	golden takin	1	33.631	107.434	1966	2014-04-30	2014-09-03
1050	CQ-20140430-59-0046	20140430-59	2014/06/18	14:57:34	Mammal	golden takin	2	33.631	107.434	1966	2014-04-30	2014-09-03
1051	CQ-20140430-59-0052	20140430-59	2014/06/21	11:41:35	Mammal	golden takin	1	33.631	107.434	1966	2014-04-30	2014-09-03
1052	CQ-20140430-59-0054	20140430-59	2014/06/22	12:03:38	Mammal	golden takin	1	33.631	107.434	1966	2014-04-30	2014-09-03
1053	CQ-20140430-59-0056	20140430-59	2014/06/25	20:51:50	Mammal	golden takin	1	33.631	107.434	1966	2014-04-30	2014-09-03
1054	CQ-20140430-59-0058	20140430-59	2014/06/26	02:37:12	Mammal	golden takin	1	33.631	107.434	1966	2014-04-30	2014-09-03
1055	CQ-20140430-59-0076	20140430-59	2014/06/26	04:01:19	Mammal	golden takin	1	33.631	107.434	1966	2014-04-30	2014-09-03
1056	CQ-20140430-59-0084	20140430-59	2014/06/27	03:13:43	Mammal	golden takin	1	33.631	107.434	1966	2014-04-30	2014-09-03
1057	CQ-20140430-59-0088	20140430-59	2014/07/08	06:33:50	Mammal	Chinese goral	1	33.631	107.434	1966	2014-04-30	2014-09-03
1058	CQ-20140430-59-0094	20140430-59	2014/07/16	07:35:00	Mammal	golden takin	1	33.631	107.434	1966	2014-04-30	2014-09-03
1059	CQ-20140430-59-0096	20140430-59	2014/07/20	12:02:34	Mammal	golden takin	1	33.631	107.434	1966	2014-04-30	2014-09-03
1060	CQ-20140430-59-0098	20140430-59	2014/07/20	20:06:06	Mammal	forest musk deer	1	33.631	107.434	1966	2014-04-30	2014-09-03
1061	CQ-20140430-59-0100	20140430-59	2014/07/23	07:05:13	Mammal	Chinese goral	1	33.631	107.434	1966	2014-04-30	2014-09-03
1062	CQ-20140430-59-0104	20140430-59	2014/07/24	19:57:49	Mammal	golden takin	1	33.631	107.434	1966	2014-04-30	2014-09-03
1063	CQ-20140430-59-0112	20140430-59	2014/07/25	05:54:06	Mammal	golden takin	1	33.631	107.434	1966	2014-04-30	2014-09-03
1064	CQ-20140430-59-0122	20140430-59	2014/07/31	06:30:03	Mammal	Chinese goral	1	33.631	107.434	1966	2014-04-30	2014-09-03
1065	CQ-20140430-59-0130	20140430-59	2014/08/04	19:02:51	Mammal	Chinese goral	1	33.631	107.434	1966	2014-04-30	2014-09-03
1066	CQ-20140430-59-0146	20140430-59	2014/08/20	19:01:06	Mammal	golden takin	1	33.631	107.434	1966	2014-04-30	2014-09-03
1067	CQ-20140430-59-0148	20140430-59	2014/08/22	06:27:25	Mammal	Chinese goral	1	33.631	107.434	1966	2014-04-30	2014-09-03
1068	CQ-20140430-59-0158	20140430-59	2014/08/24	11:06:39	Mammal	Chinese goral	1	33.631	107.434	1966	2014-04-30	2014-09-03
1069	CQ-20140430-59-0160	20140430-59	2014/08/27	10:35:44	Mammal	Chinese goral	1	33.631	107.434	1966	2014-04-30	2014-09-03
1070	CQ-20140430-59-0164	20140430-59	2014/08/28	18:01:36	Mammal	Chinese goral	1	33.631	107.434	1966	2014-04-30	2014-09-03
1071	CQ-20140430-59-0166	20140430-59	2014/08/29	06:57:33	Mammal	Chinese goral	1	33.631	107.434	1966	2014-04-30	2014-09-03
1072	CQ-20140430-59-0168	20140430-59	2014/08/31	07:46:41	Mammal	Chinese goral	1	33.631	107.434	1966	2014-04-30	2014-09-03
1073	CQ-20140430-59-0172	20140430-59	2014/09/03	07:47:32	Mammal	Chinese goral	1	33.631	107.434	1966	2014-04-30	2014-09-03
1074	CQ-20140505-35-0093	20140505-35	2014/06/02	23:34:25	Mammal	tufted deer	1	33.5951	107.665	1405	2014-05-05	2014/08/25
1075	CQ-20140505-35-0101	20140505-35	2014/06/03	17:32:40	Mammal	Chinese goral	1	33.5951	107.665	1405	2014-05-05	2014/08/25
1076	CQ-20140505-35-0115	20140505-35	2014/06/08	17:28:45	Mammal	Chinese goral	1	33.5951	107.665	1405	2014-05-05	2014/08/25
1077	CQ-20140505-35-0117	20140505-35	2014/06/08	19:47:23	Mammal	Chinese goral	1	33.5951	107.665	1405	2014-05-05	2014/08/25
1078	CQ-20140505-35-0119	20140505-35	2014/06/08	21:56:54	Mammal	Chinese goral	1	33.5951	107.665	1405	2014-05-05	2014/08/25
1079	CQ-20140505-35-0161	20140505-35	2014/06/22	23:57:37	Mammal	Chinese goral	1	33.5951	107.665	1405	2014-05-05	2014/08/25
1080	CQ-20140505-35-0183	20140505-35	2014/07/09	00:08:24	Mammal	Chinese goral	1	33.5951	107.665	1405	2014-05-05	2014/08/25
1081	CQ-20140505-37-0099	20140505-37	2014/5/24	07:55:39	Mammal	Chinese goral	1	33.4982	107.713	1206	2014-05-05	2014-08-20
1082	CQ-20140505-37-0213	20140505-37	2014/6/5	06:48:42	Mammal	Chinese goral	1	33.4982	107.713	1206	2014-05-05	2014-08-20
1083	CQ-20140505-37-0592	20140505-37	2014/7/21	12:24:36	Mammal	tufted deer	1	33.4982	107.713	1206	2014-05-05	2014-08-20
1084	CQ-20140505-38-0043	20140505-38	2014/5/21	17:46:51	Mammal	mainland serow	1	33.494	107.692	1290	2014-05-05	2014-08-20
1085	CQ-20140505-38-0051	20140505-38	2014/5/24	11:28:22	Mammal	wild boar	2	33.494	107.692	1290	2014-05-05	2014-08-20
1086	CQ-20140505-38-0075	20140505-38	2014/5/30	10:34:59	Mammal	mainland serow	1	33.494	107.692	1290	2014-05-05	2014-08-20
1087	CQ-20140505-38-0094	20140505-38	2014/6/2	9:27:56	Mammal	tufted deer	1	33.494	107.692	1290	2014-05-05	2014-08-20
1088	CQ-20140505-38-0123	20140505-38	2014/6/10	15:13:23	Mammal	tufted deer	1	33.494	107.692	1290	2014-05-05	2014-08-20
1089	CQ-20140505-38-0157	20140505-38	2014/6/21	18:06:27	Mammal	wild boar	2	33.494	107.692	1290	2014-05-05	2014-08-20
1090	CQ-20140505-38-0159	20140505-38	2014/6/21	18:44:45	Mammal	wild boar	1	33.494	107.692	1290	2014-05-05	2014-08-20
1091	CQ-20140505-38-0187	20140505-38	2014/6/30	06:07:15	Mammal	Chinese goral	1	33.494	107.692	1290	2014-05-05	2014-08-20
1092	CQ-20140505-38-0201	20140505-38	2014/7/7	13:47:23	Mammal	wild boar	2	33.494	107.692	1290	2014-05-05	2014-08-20
1093	CQ-20140505-38-0207	20140505-38	2014/7/8	10:53:48	Mammal	wild boar	1	33.494	107.692	1290	2014-05-05	2014-08-20
1094	CQ-20140505-38-0289	20140505-38	2014/8/4	06:53:58	Mammal	wild boar	2	33.494	107.692	1290	2014-05-05	2014-08-20
1095	CQ-20140505-39-0067	20140505-39	2014/5/23	23:01:14	Mammal	Chinese goral	1	33.4989	107.695	1563	2014-05-05	2014-08-13
1096	CQ-20140505-39-0071	20140505-39	2014/5/24	14:15:31	Mammal	Chinese goral	1	33.4989	107.695	1563	2014-05-05	2014-08-13
1097	CQ-20140505-39-0079	20140505-39	2014/5/26	17:44:14	Mammal	Chinese goral	1	33.4989	107.695	1563	2014-05-05	2014-08-13
1098	CQ-20140505-39-0083	20140505-39	2014/5/26	19:42:37	Mammal	Chinese goral	1	33.4989	107.695	1563	2014-05-05	2014-08-13
1099	CQ-20140505-39-0123	20140505-39	2014/04/09	18:20:24	Mammal	tufted deer	1	33.4989	107.695	1563	2014-05-05	2014-08-13
1100	CQ-20140505-39-0124	20140505-39	2014/6/3	18:20:48	Mammal	tufted deer	1	33.4989	107.695	1563	2014-05-05	2014-08-13
1101	CQ-20140505-39-0137	20140505-39	2014/6/5	23:24:43	Mammal	tufted deer	1	33.4989	107.695	1563	2014-05-05	2014-08-13
1102	CQ-20140505-39-0153	20140505-39	2014/6/7	19:52:41	Mammal	tufted deer	1	33.4989	107.695	1563	2014-05-05	2014-08-13
1103	CQ-20140505-39-0287	20140505-39	2014/6/17	06:23:29	Mammal	Chinese goral	1	33.4989	107.695	1563	2014-05-05	2014-08-13
1104	CQ-20140505-39-0307	20140505-39	2014/6/18	05:30:45	Mammal	Chinese goral	1	33.4989	107.695	1563	2014-05-05	2014-08-13
1105	CQ-20140505-39-0335	20140505-39	2014/6/21	05:59:23	Mammal	Chinese goral	1	33.4989	107.695	1563	2014-05-05	2014-08-13
1106	CQ-20140505-39-0351	20140505-39	2014/6/23	01:45:57	Mammal	Chinese goral	1	33.4989	107.695	1563	2014-05-05	2014-08-13
1107	CQ-20140506-54-0023	20140506-54	2014/06/17	20:25:47	Mammal	golden takin	1	33.715	107.605	2897	2014-05-06	2014-08-15
1108	CQ-20140506-54-0029	20140506-54	2014/06/17	22:18:00	Mammal	golden takin	4	33.715	107.605	2897	2014-05-06	2014-08-15
1109	CQ-20140506-54-0031	20140506-54	2014/06/17	23:01:16	Mammal	golden takin	1	33.715	107.605	2897	2014-05-06	2014-08-15
1110	CQ-20140506-54-0033	20140506-54	2014/06/17	23:47:46	Mammal	golden takin	2	33.715	107.605	2897	2014-05-06	2014-08-15
1111	CQ-20140506-54-0035	20140506-54	2014/06/18	00:23:41	Mammal	golden takin	3	33.715	107.605	2897	2014-05-06	2014-08-15
1112	CQ-20140506-54-0045	20140506-54	2014/06/18	01:33:33	Mammal	golden takin	2	33.715	107.605	2897	2014-05-06	2014-08-15
1113	CQ-20140506-54-0057	20140506-54	2014/06/18	03:12:06	Mammal	golden takin	2	33.715	107.605	2897	2014-05-06	2014-08-15
1114	CQ-20140506-54-0059	20140506-54	2014/06/18	04:42:03	Mammal	golden takin	2	33.715	107.605	2897	2014-05-06	2014-08-15
1115	CQ-20140506-54-0061	20140506-54	2014/06/18	05:23:17	Mammal	golden takin	1	33.715	107.605	2897	2014-05-06	2014-08-15
1116	CQ-20140506-54-0073	20140506-54	2014/06/27	19:30:39	Mammal	golden takin	1	33.715	107.605	2897	2014-05-06	2014-08-15
1117	CQ-20140506-54-0077	20140506-54	2014/07/08	20:56:55	Mammal	golden takin	1	33.715	107.605	2897	2014-05-06	2014-08-15
1118	CQ-20140506-54-0079	20140506-54	2014/07/10	11:36:15	Mammal	golden takin	1	33.715	107.605	2897	2014-05-06	2014-08-15
1119	CQ-20140506-54-0091	20140506-54	2014/07/16	08:42:19	Mammal	wild boar	1	33.715	107.605	2897	2014-05-06	2014-08-15
1120	CQ-20140506-54-0109	20140506-54	2014/07/27	11:57:19	Mammal	wild boar	1	33.715	107.605	2897	2014-05-06	2014-08-15
1121	CQ-20140506-54-0117	20140506-54	2014/07/29	12:23:16	Mammal	golden takin	1	33.715	107.605	2897	2014-05-06	2014-08-15
1122	CQ-20140506-54-0129	20140506-54	2014/08/04	08:19:38	Mammal	Chinese goral	1	33.715	107.605	2897	2014-05-06	2014-08-15
1123	CQ-20140506-56-0006	20140506-56	2014/5/7	17:01:46	Mammal	golden takin	1	33.6861	107.601	1991	2014-05-06	2014-06-03
1124	CQ-20140506-56-0007	20140506-56	2014/5/9	15:58:56	Mammal	golden takin	1	33.6861	107.601	1991	2014-05-06	2014-06-03
1125	CQ-20140506-56-0009	20140506-56	2014/5/21	16:26:00	Mammal	forest musk deer	1	33.6861	107.601	1991	2014-05-06	2014-06-03
1126	CQ-20140506-56-0010	20140506-56	2014/5/22	23:44:14	Mammal	golden takin	1	33.6861	107.601	1991	2014-05-06	2014-06-03
1127	CQ-20140506-56-0012	20140506-56	2014/6/1	8:43:56	Mammal	Chinese goral	1	33.6861	107.601	1991	2014-05-06	2014-06-03
1128	CQ-20140506-79-0017	20140506-79	2014/05/31	18:02:40	Mammal	golden takin	1	33.6994	107.636	2614	2014-05-06	2014-08-22
1129	CQ-20140506-79-0021	20140506-79	2014/06/04	17:25:42	Mammal	golden takin	1	33.6994	107.636	2614	2014-05-06	2014-08-22
1130	CQ-20140506-79-0025	20140506-79	2014/06/06	05:24:08	Mammal	golden takin	1	33.6994	107.636	2614	2014-05-06	2014-08-22
1131	CQ-20140506-79-0033	20140506-79	2014/06/10	16:37:40	Mammal	golden takin	1	33.6994	107.636	2614	2014-05-06	2014-08-22
1132	CQ-20140506-79-0035	20140506-79	2014/06/15	08:34:46	Mammal	golden takin	1	33.6994	107.636	2614	2014-05-06	2014-08-22
1133	CQ-20140506-79-0037	20140506-79	2014/06/23	16:30:58	Mammal	golden takin	1	33.6994	107.636	2614	2014-05-06	2014-08-22
1134	CQ-20140506-79-0039	20140506-79	2014/06/25	07:20:44	Mammal	golden takin	1	33.6994	107.636	2614	2014-05-06	2014-08-22
1135	CQ-20140506-79-0041	20140506-79	2014/06/25	08:33:49	Mammal	golden takin	1	33.6994	107.636	2614	2014-05-06	2014-08-22
1136	CQ-20140506-79-0043	20140506-79	2014/06/25	14:42:13	Mammal	golden takin	2	33.6994	107.636	2614	2014-05-06	2014-08-22
1137	CQ-20140506-79-0052	20140506-79	2014/6/27	1:40:34	Mammal	golden takin	1	33.6994	107.636	2614	2014-05-06	2014-08-22
1138	CQ-20140506-79-0055	20140506-79	2014/06/27	15:16:22	Mammal	golden takin	1	33.6994	107.636	2614	2014-05-06	2014-08-22
1139	CQ-20140506-79-0061	20140506-79	2014/06/27	15:53:09	Mammal	golden takin	1	33.6994	107.636	2614	2014-05-06	2014-08-22
1140	CQ-20140506-79-0067	20140506-79	2014/06/27	17:35:34	Mammal	golden takin	1	33.6994	107.636	2614	2014-05-06	2014-08-22
1141	CQ-20140506-79-0072	20140506-79	2014/7/1	1:44:32	Mammal	golden takin	1	33.6994	107.636	2614	2014-05-06	2014-08-22
1142	CQ-20140506-79-0074	20140506-79	2014/7/1	5:17:52	Mammal	golden takin	1	33.6994	107.636	2614	2014-05-06	2014-08-22
1143	CQ-20140506-79-0077	20140506-79	2014/07/01	06:51:13	Mammal	golden takin	1	33.6994	107.636	2614	2014-05-06	2014-08-22
1144	CQ-20140506-79-0079	20140506-79	2014/07/01	07:55:36	Mammal	golden takin	1	33.6994	107.636	2614	2014-05-06	2014-08-22
1145	CQ-20140506-79-0081	20140506-79	2014/07/03	19:17:31	Mammal	golden takin	1	33.6994	107.636	2614	2014-05-06	2014-08-22
1146	CQ-20140506-79-0083	20140506-79	2014/07/04	05:07:33	Mammal	golden takin	1	33.6994	107.636	2614	2014-05-06	2014-08-22
1147	CQ-20140506-79-0086	20140506-79	2014/7/4	8:30:52	Mammal	golden takin	1	33.6994	107.636	2614	2014-05-06	2014-08-22
1148	CQ-20140506-79-0091	20140506-79	2014/07/06	10:26:57	Mammal	golden takin	1	33.6994	107.636	2614	2014-05-06	2014-08-22
1149	CQ-20140506-79-0093	20140506-79	2014/07/07	20:19:19	Mammal	golden takin	1	33.6994	107.636	2614	2014-05-06	2014-08-22
1150	CQ-20140506-79-0111	20140506-79	2014/08/20	17:58:04	Mammal	Chinese goral	1	33.6994	107.636	2614	2014-05-06	2014-08-22
1151	CQ-20140506-86-0013	20140506-86	2014/06/11	18:08:06	Mammal	forest musk deer	1	33.6796	107.604	1753	2014-05-06	2014-08-21
1152	CQ-20140506-86-0021	20140506-86	2014/06/30	06:15:14	Mammal	forest musk deer	1	33.6796	107.604	1753	2014-05-06	2014-08-21
1153	CQ-20140506-86-0027	20140506-86	2014/07/05	18:45:45	Mammal	forest musk deer	1	33.6796	107.604	1753	2014-05-06	2014-08-21
1154	CQ-20140506-86-0029	20140506-86	2014/07/21	11:07:23	Mammal	wild boar	1	33.6796	107.604	1753	2014-05-06	2014-08-21
1155	CQ-20140506-86-0031	20140506-86	2014/07/23	18:56:01	Mammal	forest musk deer	1	33.6796	107.604	1753	2014-05-06	2014-08-21
1156	CQ-20140506-86-0033	20140506-86	2014/07/24	07:33:53	Mammal	forest musk deer	1	33.6796	107.604	1753	2014-05-06	2014-08-21
1157	CQ-20140506-86-0035	20140506-86	2014/07/24	19:33:52	Mammal	forest musk deer	1	33.6796	107.604	1753	2014-05-06	2014-08-21
1158	CQ-20140506-86-0037	20140506-86	2014/07/24	20:05:59	Mammal	forest musk deer	1	33.6796	107.604	1753	2014-05-06	2014-08-21
1159	CQ-20140506-86-0048	20140506-86	2014/08/18	18:50:53	Mammal	wild boar	2	33.6796	107.604	1753	2014-05-06	2014-08-21
1160	CQ-20140506-88-0003	20140506-88	2014/05/07	23:41:07	Mammal	golden takin	1	33.7005	107.621	2052	2014-05-06	2014-08-20
1161	CQ-20140506-88-0007	20140506-88	2014/05/11	19:39:21	Mammal	golden takin	1	33.7005	107.621	2052	2014-05-06	2014-08-20
1162	CQ-20140506-88-0009	20140506-88	2014/05/18	02:44:19	Mammal	golden takin	1	33.7005	107.621	2052	2014-05-06	2014-08-20
1163	CQ-20140506-88-0013	20140506-88	2014/05/19	18:30:50	Mammal	golden takin	1	33.7005	107.621	2052	2014-05-06	2014-08-20
1164	CQ-20140506-88-0015	20140506-88	2014/05/21	19:30:45	Mammal	tufted deer	1	33.7005	107.621	2052	2014-05-06	2014-08-20
1165	CQ-20140506-88-0043	20140506-88	2014/08/17	01:53:36	Mammal	golden takin	1	33.7005	107.621	2052	2014-05-06	2014-08-20
1166	CQ-20140506-95-0011	20140506-95	2014/05/09	09:35:47	Mammal	wild boar	1	33.7055	107.627	2305	2014-05-06	2014-08-19
1167	CQ-20140506-95-0013	20140506-95	2014/05/11	14:24:08	Mammal	wild boar	1	33.7055	107.627	2305	2014-05-06	2014-08-19
1168	CQ-20140506-95-0019	20140506-95	2014/05/17	22:45:16	Mammal	Chinese goral	1	33.7055	107.627	2305	2014-05-06	2014-08-19
1169	CQ-20140506-95-0025	20140506-95	2014/05/22	14:35:23	Mammal	wild boar	1	33.7055	107.627	2305	2014-05-06	2014-08-19
1170	CQ-20140506-95-0031	20140506-95	2014/05/27	12:33:15	Mammal	wild boar	1	33.7055	107.627	2305	2014-05-06	2014-08-19
1171	CQ-20140506-95-0042	20140506-95	2014/5/30	11:08:20	Mammal	golden takin	1	33.7055	107.627	2305	2014-05-06	2014-08-19
1172	CQ-20140506-95-0050	20140506-95	2014/6/4	16:53:04	Mammal	golden takin	1	33.7055	107.627	2305	2014-05-06	2014-08-19
1173	CQ-20140506-95-0053	20140506-95	2014/06/05	06:30:47	Mammal	golden takin	1	33.7055	107.627	2305	2014-05-06	2014-08-19
1174	CQ-20140506-95-0055	20140506-95	2014/06/05	08:31:11	Mammal	wild boar	1	33.7055	107.627	2305	2014-05-06	2014-08-19
1175	CQ-20140506-95-0063	20140506-95	2014/06/07	08:30:14	Mammal	wild boar	1	33.7055	107.627	2305	2014-05-06	2014-08-19
1176	CQ-20140506-95-0065	20140506-95	2014/06/07	12:32:25	Mammal	wild boar	1	33.7055	107.627	2305	2014-05-06	2014-08-19
1177	CQ-20140506-95-0069	20140506-95	2014/06/08	10:54:50	Mammal	wild boar	1	33.7055	107.627	2305	2014-05-06	2014-08-19
1178	CQ-20140506-95-0071	20140506-95	2014/06/09	12:03:36	Mammal	wild boar	1	33.7055	107.627	2305	2014-05-06	2014-08-19
1179	CQ-20140506-95-0073	20140506-95	2014/06/21	07:22:29	Mammal	tufted deer	1	33.7055	107.627	2305	2014-05-06	2014-08-19
1180	CQ-20140506-95-0075	20140506-95	2014/06/21	09:17:04	Mammal	wild boar	1	33.7055	107.627	2305	2014-05-06	2014-08-19
1181	CQ-20140506-95-0093	20140506-95	2014/07/03	18:28:23	Mammal	golden takin	1	33.7055	107.627	2305	2014-05-06	2014-08-19
1182	CQ-20140506-95-0097	20140506-95	2014/07/10	10:12:27	Mammal	wild boar	1	33.7055	107.627	2305	2014-05-06	2014-08-19
1183	CQ-20140506-95-0106	20140506-95	2014/7/16	20:32:58	Mammal	tufted deer	1	33.7055	107.627	2305	2014-05-06	2014-08-19
1184	CQ-20140506-95-0109	20140506-95	2014/07/19	06:05:53	Mammal	tufted deer	1	33.7055	107.627	2305	2014-05-06	2014-08-19
1185	CQ-20140506-95-0123	20140506-95	2014/07/27	12:33:55	Mammal	wild boar	1	33.7055	107.627	2305	2014-05-06	2014-08-19
1186	CQ-20140506-95-0131	20140506-95	2014/07/29	12:58:35	Mammal	tufted deer	1	33.7055	107.627	2305	2014-05-06	2014-08-19
1187	CQ-20140506-95-0147	20140506-95	2014/08/03	22:40:14	Mammal	tufted deer	1	33.7055	107.627	2305	2014-05-06	2014-08-19
1188	CQ-20140506-95-0149	20140506-95	2014/08/05	14:16:57	Mammal	tufted deer	1	33.7055	107.627	2305	2014-05-06	2014-08-19
1189	CQ-20140506-95-0155	20140506-95	2014/08/09	11:09:17	Mammal	tufted deer	1	33.7055	107.627	2305	2014-05-06	2014-08-19
1190	CQ-20140506-95-0165	20140506-95	2014/08/13	21:39:06	Mammal	golden takin	1	33.7055	107.627	2305	2014-05-06	2014-08-19
1191	CQ-20140506-95-0169	20140506-95	2014/08/14	18:23:05	Mammal	golden takin	1	33.7055	107.627	2305	2014-05-06	2014-08-19
1192	CQ-20140506-95-0173	20140506-95	2014/08/16	11:56:32	Mammal	golden takin	1	33.7055	107.627	2305	2014-05-06	2014-08-19
1193	CQ-20140506-95-0175	20140506-95	2014/08/16	13:54:14	Mammal	golden takin	1	33.7055	107.627	2305	2014-05-06	2014-08-19
1194	CQ-20140506-95-0180	20140506-95	2014/8/17	16:12:36	Mammal	tufted deer	1	33.7055	107.627	2305	2014-05-06	2014-08-19
1195	CQ-20140506-95-0181	20140506-95	2014/08/18	13:53:08	Mammal	wild boar	1	33.7055	107.627	2305	2014-05-06	2014-08-19
1196	CQ-20140506-96-0014	20140506-96	2014/05/08	20:04:06	Mammal	Chinese goral	1	33.691	107.598	2137	2014-05-06	2014-08-22
1197	CQ-20140506-96-0016	20140506-96	2014/05/09	16:35:16	Mammal	golden takin	1	33.691	107.598	2137	2014-05-06	2014-08-22
1198	CQ-20140506-96-0018	20140506-96	2014/05/09	19:32:40	Mammal	golden takin	2	33.691	107.598	2137	2014-05-06	2014-08-22
1199	CQ-20140506-96-0021	20140506-96	2014/5/10	9:09:22	Mammal	golden takin	1	33.691	107.598	2137	2014-05-06	2014-08-22
1200	CQ-20140506-96-0022	20140506-96	2014/05/13	15:32:10	Mammal	golden takin	1	33.691	107.598	2137	2014-05-06	2014-08-22
1201	CQ-20140506-96-0024	20140506-96	2014/05/14	14:55:47	Mammal	golden takin	1	33.691	107.598	2137	2014-05-06	2014-08-22
1202	CQ-20140506-96-0040	20140506-96	2014/05/14	15:37:40	Mammal	golden takin	4	33.691	107.598	2137	2014-05-06	2014-08-22
1203	CQ-20140506-96-0061	20140506-96	2014/5/14	16:06:38	Mammal	golden takin	1	33.691	107.598	2137	2014-05-06	2014-08-22
1204	CQ-20140506-96-0064	20140506-96	2014/05/16	17:29:11	Mammal	golden takin	1	33.691	107.598	2137	2014-05-06	2014-08-22
1205	CQ-20140506-96-0068	20140506-96	2014/05/16	18:14:24	Mammal	golden takin	1	33.691	107.598	2137	2014-05-06	2014-08-22
1206	CQ-20140506-96-0071	20140506-96	2014/5/17	6:43:50	Mammal	golden takin	1	33.691	107.598	2137	2014-05-06	2014-08-22
1207	CQ-20140506-96-0074	20140506-96	2014/05/17	17:59:47	Mammal	golden takin	1	33.691	107.598	2137	2014-05-06	2014-08-22
1208	CQ-20140506-96-0076	20140506-96	2014/05/18	06:00:48	Mammal	golden takin	1	33.691	107.598	2137	2014-05-06	2014-08-22
1209	CQ-20140506-96-0078	20140506-96	2014/05/19	02:11:04	Mammal	golden takin	1	33.691	107.598	2137	2014-05-06	2014-08-22
1210	CQ-20140506-96-0080	20140506-96	2014/05/20	12:27:36	Mammal	golden takin	1	33.691	107.598	2137	2014-05-06	2014-08-22
1211	CQ-20140506-96-0098	20140506-96	2014/06/10	09:28:54	Mammal	tufted deer	1	33.691	107.598	2137	2014-05-06	2014-08-22
1212	CQ-20140506-96-0100	20140506-96	2014/06/16	07:32:59	Mammal	golden takin	1	33.691	107.598	2137	2014-05-06	2014-08-22
1213	CQ-20140506-96-0102	20140506-96	2014/06/18	19:42:04	Mammal	tufted deer	1	33.691	107.598	2137	2014-05-06	2014-08-22
1214	CQ-20140506-96-0106	20140506-96	2014/06/19	00:36:44	Mammal	tufted deer	1	33.691	107.598	2137	2014-05-06	2014-08-22
1215	CQ-20140506-96-0110	20140506-96	2014/06/19	18:41:39	Mammal	Chinese goral	1	33.691	107.598	2137	2014-05-06	2014-08-22
1216	CQ-20140506-96-0136	20140506-96	2014/07/17	19:55:44	Mammal	tufted deer	1	33.691	107.598	2137	2014-05-06	2014-08-22
1217	CQ-20140506-96-0138	20140506-96	2014/07/18	02:43:53	Mammal	tufted deer	1	33.691	107.598	2137	2014-05-06	2014-08-22
1218	CQ-20140506-96-0154	20140506-96	2014/07/22	15:12:26	Mammal	wild boar	1	33.691	107.598	2137	2014-05-06	2014-08-22
1219	CQ-20140506-96-0156	20140506-96	2014/07/23	20:21:15	Mammal	golden takin	1	33.691	107.598	2137	2014-05-06	2014-08-22
1220	CQ-20140506-96-0158	20140506-96	2014/07/25	08:47:24	Mammal	golden takin	1	33.691	107.598	2137	2014-05-06	2014-08-22
1221	CQ-20140506-96-0160	20140506-96	2014/07/25	16:38:08	Mammal	golden takin	1	33.691	107.598	2137	2014-05-06	2014-08-22
1222	CQ-20140506-96-0162	20140506-96	2014/07/28	18:58:19	Mammal	tufted deer	1	33.691	107.598	2137	2014-05-06	2014-08-22
1223	CQ-20140506-96-0172	20140506-96	2014/08/03	08:55:06	Mammal	forest musk deer	1	33.691	107.598	2137	2014-05-06	2014-08-22
1224	CQ-20140506-96-0176	20140506-96	2014/08/08	08:05:42	Mammal	wild boar	1	33.691	107.598	2137	2014-05-06	2014-08-22
1225	CQ-20140506-96-0184	20140506-96	2014/08/17	06:30:22	Mammal	golden takin	1	33.691	107.598	2137	2014-05-06	2014-08-22
1226	CQ-20140506-99-0011	20140506-99	2014/05/15	14:08:21	Mammal	Chinese goral	1	33.7066	107.637	2587	2014-05-06	2014-07-07
1227	CQ-20140506-99-0069	20140506-99	2014/06/08	05:32:03	Mammal	golden takin	1	33.7066	107.637	2587	2014-05-06	2014-07-07
1228	CQ-20140506-99-0073	20140506-99	2014/06/11	09:25:40	Mammal	golden takin	1	33.7066	107.637	2587	2014-05-06	2014-07-07
1229	CQ-20140506-99-0083	20140506-99	2014/06/11	10:32:50	Mammal	golden takin	1	33.7066	107.637	2587	2014-05-06	2014-07-07
1230	CQ-20140506-99-0159	20140506-99	2014/06/22	13:56:02	Mammal	wild boar	1	33.7066	107.637	2587	2014-05-06	2014-07-07
1231	CQ-20140506-99-0161	20140506-99	2014/06/24	07:08:52	Mammal	golden takin	1	33.7066	107.637	2587	2014-05-06	2014-07-07
1232	CQ-20140506-99-0165	20140506-99	2014/06/29	15:41:15	Mammal	wild boar	1	33.7066	107.637	2587	2014-05-06	2014-07-07
1233	CQ-20140506-99-0167	20140506-99	2014/06/30	13:55:17	Mammal	golden takin	2	33.7066	107.637	2587	2014-05-06	2014-07-07
1234	CQ-20140506-99-0175	20140506-99	2014/06/30	15:28:43	Mammal	golden takin	2	33.7066	107.637	2587	2014-05-06	2014-07-07
1235	CQ-20140506-99-0193	20140506-99	2014/07/04	15:38:06	Mammal	golden takin	1	33.7066	107.637	2587	2014-05-06	2014-07-07
1236	CQ-20140506-99-0197	20140506-99	2014/07/07	12:00:18	Mammal	golden takin	1	33.7066	107.637	2587	2014-05-06	2014-07-07
1237	CQ-20140507-40-0066	20140507-40	2014/6/17	17:43:12	Mammal	wild boar	1	33.617	107.686	1714	2014-05-07	2014/09/20
1238	CQ-20140818-51-0035	20140818-51	2014/08/04	0.557419	Mammal	wild boar	1	33.5803	107.608	1347	2014-08-18	2014-12-05
1239	CQ-20140818-51-0041	20140818-51	2014/08/05	12:02:03	Mammal	wild boar	1	33.5803	107.608	1347	2014-08-18	2014-12-05
1240	CQ-20140818-51-0079	20140818-51	2014/09/15	07:26:17	Mammal	wild boar	1	33.5803	107.608	1347	2014-08-18	2014-12-05
1241	CQ-20140818-60-0010	20140818-60	41871	0.801632	Mammal	wild boar	2	33.6476	107.492	1376	2014-08-18	2014-11-16
1242	CQ-20140818-60-0013	20140818-60	2014/08/23	10:08:56	Mammal	Chinese goral	1	33.6476	107.492	1376	2014-08-18	2014-11-16
1243	CQ-20140818-60-0015	20140818-60	2014/08/23	15:48:28	Mammal	wild boar	1	33.6476	107.492	1376	2014-08-18	2014-11-16
1244	CQ-20140818-60-0017	20140818-60	2014/08/23	20:58:21	Mammal	wild boar	1	33.6476	107.492	1376	2014-08-18	2014-11-16
1245	CQ-20140818-60-0019	20140818-60	2014/08/24	07:33:01	Mammal	reeves muntjac	1	33.6476	107.492	1376	2014-08-18	2014-11-16
1246	CQ-20140818-60-0021	20140818-60	2014/08/24	08:34:48	Mammal	reeves muntjac	1	33.6476	107.492	1376	2014-08-18	2014-11-16
1247	CQ-20140818-60-0023	20140818-60	2014/08/26	19:01:17	Mammal	wild boar	1	33.6476	107.492	1376	2014-08-18	2014-11-16
1248	CQ-20140818-60-0029	20140818-60	2014/08/27	01:23:02	Mammal	wild boar	1	33.6476	107.492	1376	2014-08-18	2014-11-16
1249	CQ-20140818-60-0031	20140818-60	2014/08/27	07:02:55	Mammal	wild boar	1	33.6476	107.492	1376	2014-08-18	2014-11-16
1250	CQ-20140818-60-0033	20140818-60	2014/08/27	10:18:26	Mammal	wild boar	1	33.6476	107.492	1376	2014-08-18	2014-11-16
1251	CQ-20140818-60-0035	20140818-60	2014/08/27	13:23:40	Mammal	wild boar	1	33.6476	107.492	1376	2014-08-18	2014-11-16
1252	CQ-20140818-60-0037	20140818-60	2014/08/27	18:25:04	Mammal	wild boar	1	33.6476	107.492	1376	2014-08-18	2014-11-16
1253	CQ-20140818-60-0039	20140818-60	2014/08/28	05:41:03	Mammal	wild boar	2	33.6476	107.492	1376	2014-08-18	2014-11-16
1254	CQ-20140818-60-0041	20140818-60	2014/08/29	03:49:14	Mammal	wild boar	1	33.6476	107.492	1376	2014-08-18	2014-11-16
1255	CQ-20140818-60-0043	20140818-60	2014/08/30	14:48:22	Mammal	wild boar	1	33.6476	107.492	1376	2014-08-18	2014-11-16
1256	CQ-20140818-60-0047	20140818-60	2014/08/31	05:28:30	Mammal	wild boar	1	33.6476	107.492	1376	2014-08-18	2014-11-16
1257	CQ-20140818-60-0049	20140818-60	2014/08/31	13:47:27	Mammal	wild boar	1	33.6476	107.492	1376	2014-08-18	2014-11-16
1258	CQ-20140818-60-0055	20140818-60	2014/09/01	02:20:45	Mammal	reeves muntjac	1	33.6476	107.492	1376	2014-08-18	2014-11-16
1259	CQ-20140818-60-0057	20140818-60	2014/09/02	07:15:57	Mammal	reeves muntjac	1	33.6476	107.492	1376	2014-08-18	2014-11-16
1260	CQ-20140818-60-0065	20140818-60	2014/09/04	13:11:24	Mammal	Chinese goral	1	33.6476	107.492	1376	2014-08-18	2014-11-16
1261	CQ-20140818-60-0068	20140818-60	2014/09/06	0.289444	Mammal	reeves muntjac	1	33.6476	107.492	1376	2014-08-18	2014-11-16
1262	CQ-20140818-60-0077	20140818-60	2014/09/06	16:12:08	Mammal	tufted deer	1	33.6476	107.492	1376	2014-08-18	2014-11-16
1263	CQ-20140818-60-0081	20140818-60	2014/09/09	16:50:29	Mammal	reeves muntjac	1	33.6476	107.492	1376	2014-08-18	2014-11-16
1264	CQ-20140818-60-0087	20140818-60	2014/09/11	06:45:56	Mammal	reeves muntjac	1	33.6476	107.492	1376	2014-08-18	2014-11-16
1265	CQ-20140818-60-0089	20140818-60	2014/09/11	13:04:42	Mammal	wild boar	4	33.6476	107.492	1376	2014-08-18	2014-11-16
1266	CQ-20140818-60-0093	20140818-60	2014/09/12	07:01:35	Mammal	reeves muntjac	1	33.6476	107.492	1376	2014-08-18	2014-11-16
1267	CQ-20140818-60-0097	20140818-60	2014/09/14	14:37:18	Mammal	wild boar	1	33.6476	107.492	1376	2014-08-18	2014-11-16
1268	CQ-20140818-60-0099	20140818-60	2014/09/14	21:55:30	Mammal	reeves muntjac	1	33.6476	107.492	1376	2014-08-18	2014-11-16
1269	CQ-20140818-60-0101	20140818-60	2014/09/15	05:24:24	Mammal	wild boar	1	33.6476	107.492	1376	2014-08-18	2014-11-16
1270	CQ-20140818-60-0103	20140818-60	2014/09/17	11:17:59	Mammal	reeves muntjac	1	33.6476	107.492	1376	2014-08-18	2014-11-16
1271	CQ-20140818-60-0105	20140818-60	2014/09/18	15:47:41	Mammal	wild boar	1	33.6476	107.492	1376	2014-08-18	2014-11-16
1272	CQ-20140818-60-0111	20140818-60	2014/09/19	10:56:44	Mammal	wild boar	1	33.6476	107.492	1376	2014-08-18	2014-11-16
1273	CQ-20140818-60-0117	20140818-60	2014/09/20	05:52:35	Mammal	reeves muntjac	1	33.6476	107.492	1376	2014-08-18	2014-11-16
1274	CQ-20140818-60-0121	20140818-60	2014/09/21	18:36:06	Mammal	reeves muntjac	1	33.6476	107.492	1376	2014-08-18	2014-11-16
1275	CQ-20140818-60-0127	20140818-60	2014/09/23	18:41:42	Mammal	reeves muntjac	1	33.6476	107.492	1376	2014-08-18	2014-11-16
1276	CQ-20140818-60-0129	20140818-60	2014/09/24	04:00:27	Mammal	reeves muntjac	1	33.6476	107.492	1376	2014-08-18	2014-11-16
1277	CQ-20140818-60-0131	20140818-60	2014/09/24	06:04:11	Mammal	reeves muntjac	1	33.6476	107.492	1376	2014-08-18	2014-11-16
1278	CQ-20140818-60-0133	20140818-60	2014/09/24	09:59:15	Mammal	wild boar	1	33.6476	107.492	1376	2014-08-18	2014-11-16
1279	CQ-20140818-60-0135	20140818-60	2014/09/25	14:08:10	Mammal	wild boar	1	33.6476	107.492	1376	2014-08-18	2014-11-16
1280	CQ-20140818-60-0137	20140818-60	2014/09/25	15:47:42	Mammal	wild boar	1	33.6476	107.492	1376	2014-08-18	2014-11-16
1281	CQ-20140818-60-0139	20140818-60	2014/09/26	05:58:14	Mammal	reeves muntjac	1	33.6476	107.492	1376	2014-08-18	2014-11-16
1282	CQ-20140818-60-0179	20140818-60	2014/10/08	14:45:48	Mammal	wild boar	2	33.6476	107.492	1376	2014-08-18	2014-11-16
1283	CQ-20140818-60-0183	20140818-60	2014/10/10	13:40:15	Mammal	wild boar	1	33.6476	107.492	1376	2014-08-18	2014-11-16
1284	CQ-20140818-60-0185	20140818-60	2014/10/10	17:46:50	Mammal	wild boar	1	33.6476	107.492	1376	2014-08-18	2014-11-16
1285	CQ-20140818-60-0189	20140818-60	2014/10/11	05:31:18	Mammal	wild boar	2	33.6476	107.492	1376	2014-08-18	2014-11-16
1286	CQ-20140818-60-0191	20140818-60	2014/10/11	07:54:18	Mammal	wild boar	1	33.6476	107.492	1376	2014-08-18	2014-11-16
1287	CQ-20140818-60-0193	20140818-60	2014/10/11	08:14:30	Mammal	reeves muntjac	1	33.6476	107.492	1376	2014-08-18	2014-11-16
1288	CQ-20140818-60-0195	20140818-60	2014/10/12	08:33:28	Mammal	reeves muntjac	1	33.6476	107.492	1376	2014-08-18	2014-11-16
1289	CQ-20140818-60-0197	20140818-60	2014/10/12	18:10:38	Mammal	reeves muntjac	1	33.6476	107.492	1376	2014-08-18	2014-11-16
1290	CQ-20140818-60-0199	20140818-60	2014/10/13	18:22:13	Mammal	wild boar	1	33.6476	107.492	1376	2014-08-18	2014-11-16
1291	CQ-20140818-60-0201	20140818-60	2014/10/16	18:18:33	Mammal	wild boar	1	33.6476	107.492	1376	2014-08-18	2014-11-16
1292	CQ-20140818-60-0203	20140818-60	2014/10/19	21:00:02	Mammal	wild boar	1	33.6476	107.492	1376	2014-08-18	2014-11-16
1293	CQ-20140818-60-0205	20140818-60	2014/10/20	03:23:51	Mammal	wild boar	1	33.6476	107.492	1376	2014-08-18	2014-11-16
1294	CQ-20140818-60-0231	20140818-60	2014/10/24	20:41:22	Mammal	wild boar	1	33.6476	107.492	1376	2014-08-18	2014-11-16
1295	CQ-20140818-60-0245	20140818-60	2014/10/25	19:02:17	Mammal	reeves muntjac	1	33.6476	107.492	1376	2014-08-18	2014-11-16
1296	CQ-20140818-60-0255	20140818-60	2014/10/28	05:05:45	Mammal	reeves muntjac	1	33.6476	107.492	1376	2014-08-18	2014-11-16
1297	CQ-20140818-60-0259	20140818-60	2014/10/31	10:02:37	Mammal	wild boar	1	33.6476	107.492	1376	2014-08-18	2014-11-16
1298	CQ-20140818-60-0263	20140818-60	2014/11/01	16:45:32	Mammal	reeves muntjac	1	33.6476	107.492	1376	2014-08-18	2014-11-16
1299	CQ-20140818-60-0265	20140818-60	2014/11/03	08:46:26	Mammal	reeves muntjac	1	33.6476	107.492	1376	2014-08-18	2014-11-16
1300	CQ-20140818-60-0273	20140818-60	2014/11/06	18:25:57	Mammal	wild boar	1	33.6476	107.492	1376	2014-08-18	2014-11-16
1301	CQ-20140818-60-0275	20140818-60	2014/11/06	21:49:46	Mammal	reeves muntjac	1	33.6476	107.492	1376	2014-08-18	2014-11-16
1302	CQ-20140818-60-0277	20140818-60	2014/11/07	07:05:15	Mammal	reeves muntjac	1	33.6476	107.492	1376	2014-08-18	2014-11-16
1303	CQ-20140818-60-0279	20140818-60	2014/11/07	20:08:22	Mammal	wild boar	1	33.6476	107.492	1376	2014-08-18	2014-11-16
1304	CQ-20140818-60-0281	20140818-60	2014/11/10	06:03:30	Mammal	reeves muntjac	1	33.6476	107.492	1376	2014-08-18	2014-11-16
1305	CQ-20140818-60-0283	20140818-60	2014/11/10	18:04:46	Mammal	reeves muntjac	1	33.6476	107.492	1376	2014-08-18	2014-11-16
1306	CQ-20140818-60-0286	20140818-60	41954	0.0540162	Mammal	reeves muntjac	1	33.6476	107.492	1376	2014-08-18	2014-11-16
1307	CQ-20140818-60-0287	20140818-60	2014/11/11	07:27:51	Mammal	reeves muntjac	1	33.6476	107.492	1376	2014-08-18	2014-11-16
1308	CQ-20140818-60-0289	20140818-60	2014/11/11	10:15:42	Mammal	reeves muntjac	1	33.6476	107.492	1376	2014-08-18	2014-11-16
1309	CQ-20140818-60-0295	20140818-60	2014/11/11	20:31:42	Mammal	wild boar	1	33.6476	107.492	1376	2014-08-18	2014-11-16
1310	CQ-20140818-60-0299	20140818-60	2014/11/13	18:42:36	Mammal	reeves muntjac	1	33.6476	107.492	1376	2014-08-18	2014-11-16
1311	CQ-20140818-60-0301	20140818-60	2014/11/15	13:44:30	Mammal	reeves muntjac	1	33.6476	107.492	1376	2014-08-18	2014-11-16
1312	CQ-20141117-60-0145	20140818-60	2014/09/28	09:44:13	Mammal	Chinese goral	1	33.6476	107.492	1376	2014-08-18	2014-11-16
1313	CQ-20141117-60-0189	20140818-60	2014/10/11	05:31:18	Mammal	wild boar	2	33.6476	107.492	1376	2014-08-18	2014-11-16
1314	CQ-20141117-60-0191	20140818-60	2014/10/11	07:54:18	Mammal	wild boar	1	33.6476	107.492	1376	2014-08-18	2014-11-16
1315	CQ-20140818-60-0001	20140818-60	2014/08/18	12:03:03	Mammal	golden takin	1	33.6476	107.492	1376	2014-08-18	2014-11-16
1316	CQ-20140818-60-0010	20140818-60	2014/12/2	15:02:21	Mammal	wild boar	1	33.6476	107.492	1376	2014-08-18	2014-11-16
1317	CQ-20140818-60-0013	20140818-60	2014/08/23	10:08:56	Mammal	wild boar	1	33.6476	107.492	1376	2014-08-18	2014-11-16
1318	CQ-20140818-60-0015	20140818-60	2014/08/23	15:48:28	Mammal	wild boar	1	33.6476	107.492	1376	2014-08-18	2014-11-16
1319	CQ-20140818-60-0017	20140818-60	2014/08/23	20:58:21	Mammal	wild boar	1	33.6476	107.492	1376	2014-08-18	2014-11-16
1320	CQ-20140818-60-0019	20140818-60	2014/08/24	07:33:01	Mammal	reeves muntjac	1	33.6476	107.492	1376	2014-08-18	2014-11-16
1321	CQ-20140818-60-0021	20140818-60	2014/08/24	08:34:48	Mammal	reeves muntjac	1	33.6476	107.492	1376	2014-08-18	2014-11-16
1322	CQ-20140818-60-0023	20140818-60	2014/08/26	19:01:17	Mammal	wild boar	1	33.6476	107.492	1376	2014-08-18	2014-11-16
1323	CQ-20140818-60-0029	20140818-60	2014/08/27	01:23:02	Mammal	wild boar	1	33.6476	107.492	1376	2014-08-18	2014-11-16
1324	CQ-20140818-60-0031	20140818-60	2014/08/27	07:02:55	Mammal	wild boar	1	33.6476	107.492	1376	2014-08-18	2014-11-16
1325	CQ-20140818-60-0033	20140818-60	2014/08/27	10:18:26	Mammal	wild boar	1	33.6476	107.492	1376	2014-08-18	2014-11-16
1326	CQ-20140818-60-0035	20140818-60	2014/08/27	13:23:40	Mammal	wild boar	1	33.6476	107.492	1376	2014-08-18	2014-11-16
1327	CQ-20140818-60-0037	20140818-60	2014/08/27	18:25:04	Mammal	wild boar	1	33.6476	107.492	1376	2014-08-18	2014-11-16
1328	CQ-20140818-60-0039	20140818-60	2014/08/28	05:41:03	Mammal	wild boar	2	33.6476	107.492	1376	2014-08-18	2014-11-16
1329	CQ-20140818-60-0041	20140818-60	2014/08/29	03:49:14	Mammal	wild boar	1	33.6476	107.492	1376	2014-08-18	2014-11-16
1330	CQ-20140818-60-0043	20140818-60	2014/08/30	14:48:22	Mammal	wild boar	1	33.6476	107.492	1376	2014-08-18	2014-11-16
1331	CQ-20140818-60-0047	20140818-60	2014/08/31	05:28:30	Mammal	wild boar	1	33.6476	107.492	1376	2014-08-18	2014-11-16
1332	CQ-20140818-60-0049	20140818-60	2014/08/31	13:47:27	Mammal	wild boar	2	33.6476	107.492	1376	2014-08-18	2014-11-16
1333	CQ-20140818-60-0055	20140818-60	2014/09/01	02:20:45	Mammal	reeves muntjac	1	33.6476	107.492	1376	2014-08-18	2014-11-16
1334	CQ-20140818-60-0057	20140818-60	2014/09/02	07:15:57	Mammal	reeves muntjac	1	33.6476	107.492	1376	2014-08-18	2014-11-16
1335	CQ-20140818-60-0065	20140818-60	2014/09/04	13:11:24	Mammal	wild boar	1	33.6476	107.492	1376	2014-08-18	2014-11-16
1336	CQ-20140818-60-0069	20140818-60	2014/09/06	06:57:48	Mammal	reeves muntjac	1	33.6476	107.492	1376	2014-08-18	2014-11-16
1337	CQ-20140818-60-0077	20140818-60	2014/09/06	16:12:08	Mammal	wild boar	1	33.6476	107.492	1376	2014-08-18	2014-11-16
1338	CQ-20140818-60-0081	20140818-60	2014/09/09	16:50:29	Mammal	reeves muntjac	1	33.6476	107.492	1376	2014-08-18	2014-11-16
1339	CQ-20140818-60-0087	20140818-60	2014/09/11	06:45:56	Mammal	reeves muntjac	1	33.6476	107.492	1376	2014-08-18	2014-11-16
1340	CQ-20140818-60-0089	20140818-60	2014/09/11	13:04:42	Mammal	wild boar	5	33.6476	107.492	1376	2014-08-18	2014-11-16
1341	CQ-20140818-60-0093	20140818-60	2014/09/12	07:01:35	Mammal	reeves muntjac	1	33.6476	107.492	1376	2014-08-18	2014-11-16
1342	CQ-20140818-60-0097	20140818-60	2014/09/14	14:37:18	Mammal	wild boar	1	33.6476	107.492	1376	2014-08-18	2014-11-16
1343	CQ-20140818-60-0099	20140818-60	2014/09/14	21:55:30	Mammal	reeves muntjac	1	33.6476	107.492	1376	2014-08-18	2014-11-16
1344	CQ-20140818-60-0101	20140818-60	2014/09/15	05:24:24	Mammal	wild boar	1	33.6476	107.492	1376	2014-08-18	2014-11-16
1345	CQ-20140818-60-0103	20140818-60	2014/09/17	11:17:59	Mammal	reeves muntjac	1	33.6476	107.492	1376	2014-08-18	2014-11-16
1346	CQ-20140818-60-0105	20140818-60	2014/09/18	15:47:41	Mammal	wild boar	1	33.6476	107.492	1376	2014-08-18	2014-11-16
1347	CQ-20140818-60-0111	20140818-60	2014/09/19	10:56:44	Mammal	wild boar	1	33.6476	107.492	1376	2014-08-18	2014-11-16
1348	CQ-20140818-60-0117	20140818-60	2014/09/20	05:52:35	Mammal	reeves muntjac	1	33.6476	107.492	1376	2014-08-18	2014-11-16
1349	CQ-20140818-60-0121	20140818-60	2014/09/21	18:36:06	Mammal	reeves muntjac	1	33.6476	107.492	1376	2014-08-18	2014-11-16
1350	CQ-20140818-60-0127	20140818-60	2014/09/23	18:41:42	Mammal	reeves muntjac	1	33.6476	107.492	1376	2014-08-18	2014-11-16
1351	CQ-20140818-60-0129	20140818-60	2014/09/24	04:00:27	Mammal	reeves muntjac	1	33.6476	107.492	1376	2014-08-18	2014-11-16
1352	CQ-20140818-60-0131	20140818-60	2014/09/24	06:04:11	Mammal	reeves muntjac	1	33.6476	107.492	1376	2014-08-18	2014-11-16
1353	CQ-20140818-60-0133	20140818-60	2014/09/24	09:59:15	Mammal	wild boar	1	33.6476	107.492	1376	2014-08-18	2014-11-16
1354	CQ-20140818-60-0135	20140818-60	2014/09/25	14:08:10	Mammal	wild boar	1	33.6476	107.492	1376	2014-08-18	2014-11-16
1355	CQ-20140818-60-0137	20140818-60	2014/09/25	15:47:42	Mammal	wild boar	1	33.6476	107.492	1376	2014-08-18	2014-11-16
1356	CQ-20140818-60-0139	20140818-60	2014/09/26	05:58:14	Mammal	reeves muntjac	1	33.6476	107.492	1376	2014-08-18	2014-11-16
1357	CQ-20140818-60-0179	20140818-60	2014/10/08	14:45:48	Mammal	wild boar	2	33.6476	107.492	1376	2014-08-18	2014-11-16
1358	CQ-20140818-60-0183	20140818-60	2014/10/10	13:40:15	Mammal	wild boar	2	33.6476	107.492	1376	2014-08-18	2014-11-16
1359	CQ-20140818-60-0185	20140818-60	2014/10/10	17:46:50	Mammal	wild boar	1	33.6476	107.492	1376	2014-08-18	2014-11-16
1360	CQ-20140818-60-0193	20140818-60	2014/10/11	08:14:30	Mammal	reeves muntjac	1	33.6476	107.492	1376	2014-08-18	2014-11-16
1361	CQ-20140818-60-0195	20140818-60	2014/10/12	08:33:28	Mammal	reeves muntjac	1	33.6476	107.492	1376	2014-08-18	2014-11-16
1362	CQ-20140818-60-0197	20140818-60	2014/10/12	18:10:38	Mammal	reeves muntjac	1	33.6476	107.492	1376	2014-08-18	2014-11-16
1363	CQ-20140818-60-0199	20140818-60	2014/10/13	18:22:13	Mammal	wild boar	1	33.6476	107.492	1376	2014-08-18	2014-11-16
1364	CQ-20140818-60-0201	20140818-60	2014/10/16	18:18:33	Mammal	wild boar	1	33.6476	107.492	1376	2014-08-18	2014-11-16
1365	CQ-20140818-60-0203	20140818-60	2014/10/19	21:00:02	Mammal	wild boar	1	33.6476	107.492	1376	2014-08-18	2014-11-16
1366	CQ-20140818-60-0205	20140818-60	2014/10/20	03:23:51	Mammal	wild boar	1	33.6476	107.492	1376	2014-08-18	2014-11-16
1367	CQ-20140818-60-0231	20140818-60	2014/10/24	20:41:22	Mammal	wild boar	1	33.6476	107.492	1376	2014-08-18	2014-11-16
1368	CQ-20140818-60-0245	20140818-60	2014/10/25	19:02:17	Mammal	reeves muntjac	1	33.6476	107.492	1376	2014-08-18	2014-11-16
1369	CQ-20140818-60-0255	20140818-60	2014/10/28	05:05:45	Mammal	reeves muntjac	1	33.6476	107.492	1376	2014-08-18	2014-11-16
1370	CQ-20140818-60-0259	20140818-60	2014/10/31	10:02:37	Mammal	wild boar	1	33.6476	107.492	1376	2014-08-18	2014-11-16
1371	CQ-20140818-60-0263	20140818-60	2014/11/01	16:45:32	Mammal	reeves muntjac	1	33.6476	107.492	1376	2014-08-18	2014-11-16
1372	CQ-20140818-60-0265	20140818-60	2014/11/03	08:46:26	Mammal	reeves muntjac	1	33.6476	107.492	1376	2014-08-18	2014-11-16
1373	CQ-20140818-60-0273	20140818-60	2014/11/06	18:25:57	Mammal	wild boar	1	33.6476	107.492	1376	2014-08-18	2014-11-16
1374	CQ-20140818-60-0275	20140818-60	2014/11/06	21:49:46	Mammal	reeves muntjac	1	33.6476	107.492	1376	2014-08-18	2014-11-16
1375	CQ-20140818-60-0277	20140818-60	2014/11/07	07:05:15	Mammal	reeves muntjac	1	33.6476	107.492	1376	2014-08-18	2014-11-16
1376	CQ-20140818-60-0279	20140818-60	2014/11/07	20:08:22	Mammal	wild boar	1	33.6476	107.492	1376	2014-08-18	2014-11-16
1377	CQ-20140818-60-0281	20140818-60	2014/11/10	06:03:30	Mammal	reeves muntjac	1	33.6476	107.492	1376	2014-08-18	2014-11-16
1378	CQ-20140818-60-0283	20140818-60	2014/11/10	18:04:46	Mammal	reeves muntjac	1	33.6476	107.492	1376	2014-08-18	2014-11-16
1379	CQ-20140818-60-0287	20140818-60	2014/11/11	07:27:51	Mammal	reeves muntjac	1	33.6476	107.492	1376	2014-08-18	2014-11-16
1380	CQ-20140818-60-0289	20140818-60	2014/11/11	10:15:42	Mammal	reeves muntjac	1	33.6476	107.492	1376	2014-08-18	2014-11-16
1381	CQ-20140818-60-0295	20140818-60	2014/11/11	20:31:42	Mammal	wild boar	1	33.6476	107.492	1376	2014-08-18	2014-11-16
1382	CQ-20140818-60-0299	20140818-60	2014/11/13	18:42:36	Mammal	reeves muntjac	1	33.6476	107.492	1376	2014-08-18	2014-11-16
1383	CQ-20140818-60-0301	20140818-60	2014/11/15	13:44:30	Mammal	reeves muntjac	1	33.6476	107.492	1376	2014-08-18	2014-11-16
1384	CQ-20140818-65-0012	20140818-65	2014/09/24	17:28:06	Mammal	wild boar	1	33.5993	107.606	1545	2014-08-18	2014-11-16
1385	CQ-20140818-65-0013	20140818-65	2014/09/25	08:02:53	Mammal	golden takin	1	33.5993	107.606	1545	2014-08-18	2014-11-16
1386	CQ-20140818-65-0016	20140818-65	2014/09/25	09:59:00	Mammal	wild boar	1	33.5993	107.606	1545	2014-08-18	2014-11-16
1387	CQ-20140818-65-0022	20140818-65	2014/10/10	15:13:57	Mammal	wild boar	2	33.5993	107.606	1545	2014-08-18	2014-11-16
1388	CQ-20140818-65-0023	20140818-65	2014/10/14	07:32:52	Mammal	wild boar	1	33.5993	107.606	1545	2014-08-18	2014-11-16
1389	CQ-20140818-68-0006	20140818-68	2014/08/19	17:08:23	Mammal	wild boar	1	33.6812	107.545	1894	2014-08-18	2015-04-12
1390	CQ-20140818-68-0009	20140818-68	2014/10/15	12:07:30	Mammal	wild boar	2	33.6812	107.545	1894	2014-08-18	2015-04-12
1391	CQ-20140818-68-0010	20140818-68	2014/10/15	13:15:50	Mammal	wild boar	2	33.6812	107.545	1894	2014-08-18	2015-04-12
1392	CQ-20140818-68-0011	20140818-68	2014/10/15	16:57:29	Mammal	golden takin	1	33.6812	107.545	1894	2014-08-18	2015-04-12
1393	CQ-20140818-68-0013	20140818-68	2014/10/26	12:26:39	Mammal	wild boar	1	33.6812	107.545	1894	2014-08-18	2015-04-12
1394	CQ-20140818-68-0016	20140818-68	2014/11/12	08:17:23	Mammal	Chinese goral	1	33.6812	107.545	1894	2014-08-18	2015-04-12
1395	CQ-20140818-68-0019	20140818-68	2014/12/02	13:22:10	Mammal	wild boar	1	33.6812	107.545	1894	2014-08-18	2015-04-12
1396	CQ-20140818-68-0021	20140818-68	2014/12/30	16:37:38	Mammal	wild boar	1	33.6812	107.545	1894	2014-08-18	2015-04-12
1397	CQ-20140818-68-0024	20140818-68	2015/01/18	14:37:51	Mammal	wild boar	1	33.6812	107.545	1894	2014-08-18	2015-04-12
1398	CQ-20140818-68-0025	20140818-68	2015/01/23	09:09:11	Mammal	wild boar	1	33.6812	107.545	1894	2014-08-18	2015-04-12
1399	CQ-20140818-68-0030	20140818-68	2015/02/16	10:54:19	Mammal	wild boar	1	33.6812	107.545	1894	2014-08-18	2015-04-12
1400	CQ-20140818-68-0031	20140818-68	2015/02/20	16:22:07	Mammal	wild boar	1	33.6812	107.545	1894	2014-08-18	2015-04-12
1401	CQ-20140818-68-0033	20140818-68	2015/02/26	14:44:28	Mammal	wild boar	1	33.6812	107.545	1894	2014-08-18	2015-04-12
1402	CQ-20140818-68-0037	20140818-68	2015/03/18	21:43:43	Mammal	Chinese goral	1	33.6812	107.545	1894	2014-08-18	2015-04-12
1403	CQ-20140818-68-0039	20140818-68	2015/03/26	15:07:25	Mammal	golden takin	1	33.6812	107.545	1894	2014-08-18	2015-04-12
1404	CQ-20140818-68-0040	20140818-68	2015/03/27	01:46:06	Mammal	golden takin	1	33.6812	107.545	1894	2014-08-18	2015-04-12
1405	CQ-20140818-68-0041	20140818-68	2015/03/27	02:27:55	Mammal	golden takin	1	33.6812	107.545	1894	2014-08-18	2015-04-12
1406	CQ-20140818-68-0047	20140818-68	2015/04/06	22:39:45	Mammal	golden takin	1	33.6812	107.545	1894	2014-08-18	2015-04-12
1407	CQ-20140818-81-0004	20140818-81	2014/8/18	14:10:02	Mammal	wild boar	1	33.6496	107.588	1526	2014-08-18	2015-03-29
1408	CQ-20140818-81-0007	20140818-81	2014/8/19	13:52:14	Mammal	tufted deer	2	33.6496	107.588	1526	2014-08-18	2015-03-29
1409	CQ-20140818-81-0008	20140818-81	2014/8/19	20:42:38	Mammal	tufted deer	2	33.6496	107.588	1526	2014-08-18	2015-03-29
1410	CQ-20140818-81-0014	20140818-81	2014/8/22	10:20:08	Mammal	wild boar	2	33.6496	107.588	1526	2014-08-18	2015-03-29
1411	CQ-20140818-81-0016	20140818-81	2014/8/22	16:54:32	Mammal	wild boar	1	33.6496	107.588	1526	2014-08-18	2015-03-29
1412	CQ-20140818-81-0018	20140818-81	2014/8/23	15:34:36	Mammal	wild boar	1	33.6496	107.588	1526	2014-08-18	2015-03-29
1413	CQ-20140818-81-0022	20140818-81	2014/8/24	7:06:06	Mammal	wild boar	1	33.6496	107.588	1526	2014-08-18	2015-03-29
1414	CQ-20140818-81-0026	20140818-81	2014/8/26	11:01:34	Mammal	wild boar	1	33.6496	107.588	1526	2014-08-18	2015-03-29
1415	CQ-20140818-81-0027	20140818-81	2014/8/27	7:07:10	Mammal	wild boar	3	33.6496	107.588	1526	2014-08-18	2015-03-29
1416	CQ-20140818-81-0032	20140818-81	2014/8/30	3:49:20	Mammal	wild boar	1	33.6496	107.588	1526	2014-08-18	2015-03-29
1417	CQ-20140818-81-0033	20140818-81	2014/8/31	4:25:20	Mammal	wild boar	1	33.6496	107.588	1526	2014-08-18	2015-03-29
1418	CQ-20140818-81-0034	20140818-81	2014/8/31	4:56:30	Mammal	wild boar	1	33.6496	107.588	1526	2014-08-18	2015-03-29
1419	CQ-20140818-81-0035	20140818-81	2014/9/1	7:02:12	Mammal	wild boar	1	33.6496	107.588	1526	2014-08-18	2015-03-29
1420	CQ-20140818-81-0036	20140818-81	2014/9/1	13:08:56	Mammal	wild boar	1	33.6496	107.588	1526	2014-08-18	2015-03-29
1421	CQ-20140818-81-0037	20140818-81	2014/9/1	17:06:40	Mammal	wild boar	1	33.6496	107.588	1526	2014-08-18	2015-03-29
1422	CQ-20140818-81-0038	20140818-81	2014/9/2	4:27:32	Mammal	wild boar	1	33.6496	107.588	1526	2014-08-18	2015-03-29
1423	CQ-20140818-81-0039	20140818-81	2014/9/2	8:25:50	Mammal	wild boar	2	33.6496	107.588	1526	2014-08-18	2015-03-29
1424	CQ-20140818-81-0041	20140818-81	2014/9/2	16:39:08	Mammal	wild boar	1	33.6496	107.588	1526	2014-08-18	2015-03-29
1425	CQ-20140818-81-0042	20140818-81	2014/9/3	4:49:38	Mammal	wild boar	3	33.6496	107.588	1526	2014-08-18	2015-03-29
1426	CQ-20140818-81-0045	20140818-81	2014/9/3	14:43:38	Mammal	wild boar	1	33.6496	107.588	1526	2014-08-18	2015-03-29
1427	CQ-20140818-81-0047	20140818-81	2014/9/4	7:36:08	Mammal	wild boar	1	33.6496	107.588	1526	2014-08-18	2015-03-29
1428	CQ-20140818-81-0048	20140818-81	2014/9/4	17:42:54	Mammal	wild boar	1	33.6496	107.588	1526	2014-08-18	2015-03-29
1429	CQ-20140818-81-0049	20140818-81	2014/9/6	13:00:16	Mammal	wild boar	1	33.6496	107.588	1526	2014-08-18	2015-03-29
1430	CQ-20140818-81-0051	20140818-81	2014/9/8	6:38:58	Mammal	wild boar	1	33.6496	107.588	1526	2014-08-18	2015-03-29
1431	CQ-20140818-81-0052	20140818-81	2014/9/8	11:38:36	Mammal	wild boar	2	33.6496	107.588	1526	2014-08-18	2015-03-29
1432	CQ-20140818-81-0053	20140818-81	2014/9/9	6:45:12	Mammal	wild boar	1	33.6496	107.588	1526	2014-08-18	2015-03-29
1433	CQ-20140818-81-0055	20140818-81	2014/9/10	6:44:18	Mammal	wild boar	1	33.6496	107.588	1526	2014-08-18	2015-03-29
1434	CQ-20140818-81-0056	20140818-81	2014/9/10	7:48:22	Mammal	wild boar	1	33.6496	107.588	1526	2014-08-18	2015-03-29
1435	CQ-20140818-81-0057	20140818-81	2014/9/13	2:47:58	Mammal	wild boar	1	33.6496	107.588	1526	2014-08-18	2015-03-29
1436	CQ-20140818-81-0058	20140818-81	2014/9/14	7:22:28	Mammal	wild boar	2	33.6496	107.588	1526	2014-08-18	2015-03-29
1437	CQ-20140818-81-0059	20140818-81	2014/9/15	6:44:52	Mammal	wild boar	1	33.6496	107.588	1526	2014-08-18	2015-03-29
1438	CQ-20140818-81-0060	20140818-81	2014/9/15	11:07:38	Mammal	wild boar	1	33.6496	107.588	1526	2014-08-18	2015-03-29
1439	CQ-20140818-81-0061	20140818-81	2014/9/16	7:21:12	Mammal	reeves muntjac	1	33.6496	107.588	1526	2014-08-18	2015-03-29
1440	CQ-20140818-81-0063	20140818-81	2014/9/18	18:46:48	Mammal	golden takin	1	33.6496	107.588	1526	2014-08-18	2015-03-29
1441	CQ-20140818-81-0064	20140818-81	2014/9/19	3:55:24	Mammal	golden takin	1	33.6496	107.588	1526	2014-08-18	2015-03-29
1442	CQ-20140818-81-0065	20140818-81	2014/9/19	6:24:52	Mammal	reeves muntjac	1	33.6496	107.588	1526	2014-08-18	2015-03-29
1443	CQ-20140818-81-0069	20140818-81	2014/9/23	13:41:58	Mammal	wild boar	1	33.6496	107.588	1526	2014-08-18	2015-03-29
1444	CQ-20140818-81-0070	20140818-81	2014/9/24	5:58:34	Mammal	wild boar	2	33.6496	107.588	1526	2014-08-18	2015-03-29
1445	CQ-20140818-81-0071	20140818-81	2014/9/24	18:50:40	Mammal	reeves muntjac	1	33.6496	107.588	1526	2014-08-18	2015-03-29
1446	CQ-20140818-81-0076	20140818-81	2014/9/30	10:01:44	Mammal	reeves muntjac	1	33.6496	107.588	1526	2014-08-18	2015-03-29
1447	CQ-20140818-81-0078	20140818-81	2014/10/4	7:15:22	Mammal	reeves muntjac	1	33.6496	107.588	1526	2014-08-18	2015-03-29
1448	CQ-20140818-81-0080	20140818-81	2014/10/5	10:49:18	Mammal	wild boar	1	33.6496	107.588	1526	2014-08-18	2015-03-29
1449	CQ-20140818-81-0083	20140818-81	2014/10/5	17:39:22	Mammal	reeves muntjac	1	33.6496	107.588	1526	2014-08-18	2015-03-29
1450	CQ-20140818-81-0088	20140818-81	2014/10/8	11:32:38	Mammal	tufted deer	1	33.6496	107.588	1526	2014-08-18	2015-03-29
1451	CQ-20140818-81-0091	20140818-81	2014/10/10	3:12:28	Mammal	golden takin	1	33.6496	107.588	1526	2014-08-18	2015-03-29
1452	CQ-20140818-81-0092	20140818-81	2014/10/10	5:43:44	Mammal	reeves muntjac	1	33.6496	107.588	1526	2014-08-18	2015-03-29
1453	CQ-20140818-81-0094	20140818-81	2014/10/11	18:59:48	Mammal	reeves muntjac	1	33.6496	107.588	1526	2014-08-18	2015-03-29
1454	CQ-20140818-81-0095	20140818-81	2014/10/12	0:28:56	Mammal	reeves muntjac	1	33.6496	107.588	1526	2014-08-18	2015-03-29
1455	CQ-20140818-81-0096	20140818-81	2014/10/16	7:03:14	Mammal	reeves muntjac	1	33.6496	107.588	1526	2014-08-18	2015-03-29
1456	CQ-20140818-81-0098	20140818-81	2014/10/18	7:31:10	Mammal	reeves muntjac	1	33.6496	107.588	1526	2014-08-18	2015-03-29
1457	CQ-20140818-81-0099	20140818-81	2014/10/19	3:37:46	Mammal	reeves muntjac	2	33.6496	107.588	1526	2014-08-18	2015-03-29
1458	CQ-20140818-81-0101	20140818-81	2014/10/20	6:35:44	Mammal	reeves muntjac	1	33.6496	107.588	1526	2014-08-18	2015-03-29
1459	CQ-20140818-81-0106	20140818-81	2014/10/23	17:12:24	Mammal	reeves muntjac	1	33.6496	107.588	1526	2014-08-18	2015-03-29
1460	CQ-20140818-81-0107	20140818-81	2014/10/24	21:36:48	Mammal	golden takin	1	33.6496	107.588	1526	2014-08-18	2015-03-29
1461	CQ-20140818-81-0111	20140818-81	2014/10/25	17:07:06	Mammal	reeves muntjac	1	33.6496	107.588	1526	2014-08-18	2015-03-29
1462	CQ-20140818-81-0112	20140818-81	2014/10/25	21:24:18	Mammal	reeves muntjac	1	33.6496	107.588	1526	2014-08-18	2015-03-29
1463	CQ-20140818-81-0115	20140818-81	2014/10/26	12:43:14	Mammal	reeves muntjac	1	33.6496	107.588	1526	2014-08-18	2015-03-29
1464	CQ-20140818-81-0118	20140818-81	2014/10/28	18:10:08	Mammal	reeves muntjac	1	33.6496	107.588	1526	2014-08-18	2015-03-29
1465	CQ-20140818-81-0119	20140818-81	2014/10/29	5:20:56	Mammal	reeves muntjac	1	33.6496	107.588	1526	2014-08-18	2015-03-29
1466	CQ-20140818-81-0122	20140818-81	2014/10/30	21:42:02	Mammal	reeves muntjac	1	33.6496	107.588	1526	2014-08-18	2015-03-29
1467	CQ-20140818-81-0123	20140818-81	2014/10/31	9:11:38	Mammal	reeves muntjac	1	33.6496	107.588	1526	2014-08-18	2015-03-29
1468	CQ-20140818-81-0124	20140818-81	2014/11/2	22:07:16	Mammal	reeves muntjac	1	33.6496	107.588	1526	2014-08-18	2015-03-29
1469	CQ-20140818-81-0126	20140818-81	2014/11/3	21:47:38	Mammal	golden takin	1	33.6496	107.588	1526	2014-08-18	2015-03-29
1470	CQ-20140818-81-0129	20140818-81	2014/11/6	18:09:52	Mammal	reeves muntjac	1	33.6496	107.588	1526	2014-08-18	2015-03-29
1471	CQ-20140818-81-0131	20140818-81	2014/11/9	4:13:48	Mammal	golden takin	1	33.6496	107.588	1526	2014-08-18	2015-03-29
1472	CQ-20140818-81-0134	20140818-81	2014/11/12	0:21:08	Mammal	golden takin	1	33.6496	107.588	1526	2014-08-18	2015-03-29
1473	CQ-20140818-81-0138	20140818-81	2014/12/10	18:46:00	Mammal	reeves muntjac	1	33.6496	107.588	1526	2014-08-18	2015-03-29
1474	CQ-20140818-81-0139	20140818-81	2014/12/23	14:18:54	Mammal	reeves muntjac	1	33.6496	107.588	1526	2014-08-18	2015-03-29
1475	CQ-20140818-81-0140	20140818-81	2014/12/23	14:58:02	Mammal	reeves muntjac	1	33.6496	107.588	1526	2014-08-18	2015-03-29
1476	CQ-20140818-81-0143	20140818-81	2014/12/23	21:59:39	Mammal	wild boar	1	33.6496	107.588	1526	2014-08-18	2015-03-29
1477	CQ-20140818-81-0145	20140818-81	2014/12/27	10:15:18	Mammal	golden takin	1	33.6496	107.588	1526	2014-08-18	2015-03-29
1478	CQ-20140818-81-0150	20140818-81	2014/12/27	11:13:25	Mammal	golden takin	1	33.6496	107.588	1526	2014-08-18	2015-03-29
1479	CQ-20140818-81-0152	20140818-81	2014/12/27	11:47:25	Mammal	golden takin	1	33.6496	107.588	1526	2014-08-18	2015-03-29
1480	CQ-20140818-81-0154	20140818-81	2014/12/28	13:11:07	Mammal	golden takin	1	33.6496	107.588	1526	2014-08-18	2015-03-29
1481	CQ-20140818-81-0158	20140818-81	2014/12/28	13:42:55	Mammal	wild boar	1	33.6496	107.588	1526	2014-08-18	2015-03-29
1482	CQ-20140818-81-0160	20140818-81	2014/12/29	12:00:06	Mammal	wild boar	1	33.6496	107.588	1526	2014-08-18	2015-03-29
1483	CQ-20140818-81-0161	20140818-81	2014/12/29	12:00:30	Mammal	golden takin	1	33.6496	107.588	1526	2014-08-18	2015-03-29
1484	CQ-20140818-81-0184	20140818-81	2014/12/29	12:40:04	Mammal	golden takin	1	33.6496	107.588	1526	2014-08-18	2015-03-29
1485	CQ-20140818-81-0203	20140818-81	2014/12/29	13:28:22	Mammal	golden takin	1	33.6496	107.588	1526	2014-08-18	2015-03-29
1486	CQ-20140818-81-0235	20140818-81	2014/12/29	14:15:32	Mammal	golden takin	1	33.6496	107.588	1526	2014-08-18	2015-03-29
1487	CQ-20140818-81-0262	20140818-81	2015/01/02	15:16:12	Mammal	golden takin	1	33.6496	107.588	1526	2014-08-18	2015-03-29
1488	CQ-20140818-81-0264	20140818-81	2015/1/2	15:14:56	Mammal	wild boar	1	33.6496	107.588	1526	2014-08-18	2015-03-29
1489	CQ-20140818-81-0266	20140818-81	2015/01/08	16:09:38	Mammal	wild boar	1	33.6496	107.588	1526	2014-08-18	2015-03-29
1490	CQ-20140818-81-0267	20140818-81	2015/1/14	14:17:30	Mammal	wild boar	1	33.6496	107.588	1526	2014-08-18	2015-03-29
1491	CQ-20140818-81-0273	20140818-81	2015/01/20	15:47:33	Mammal	reeves muntjac	1	33.6496	107.588	1526	2014-08-18	2015-03-29
1492	CQ-20140818-81-0274	20140818-81	2015/01/23	08:09:14	Mammal	reeves muntjac	1	33.6496	107.588	1526	2014-08-18	2015-03-29
1493	CQ-20140818-81-0275	20140818-81	2015/1/30	12:18:54	Mammal	reeves muntjac	1	33.6496	107.588	1526	2014-08-18	2015-03-29
1494	CQ-20140818-81-0277	20140818-81	2015/01/23	16:10:50	Mammal	wild boar	3	33.6496	107.588	1526	2014-08-18	2015-03-29
1495	CQ-20140818-81-0279	20140818-81	2015/01/30	11:58:23	Mammal	wild boar	1	33.6496	107.588	1526	2014-08-18	2015-03-29
1496	CQ-20140818-81-0304	20140818-81	2015/2/12	14:31:30	Mammal	wild boar	1	33.6496	107.588	1526	2014-08-18	2015-03-29
1497	CQ-20140818-81-0305	20140818-81	2015/02/11	11:38:51	Mammal	reeves muntjac	1	33.6496	107.588	1526	2014-08-18	2015-03-29
1498	CQ-20140818-81-0307	20140818-81	2015/02/11	17:38:44	Mammal	wild boar	1	33.6496	107.588	1526	2014-08-18	2015-03-29
1499	CQ-20140818-81-0311	20140818-81	2015/2/21	14:05:22	Mammal	golden takin	1	33.6496	107.588	1526	2014-08-18	2015-03-29
1500	CQ-20140818-81-0312	20140818-81	2015/02/13	00:04:29	Mammal	golden takin	1	33.6496	107.588	1526	2014-08-18	2015-03-29
1501	CQ-20140818-81-0314	20140818-81	2015/02/14	10:47:39	Mammal	golden takin	1	33.6496	107.588	1526	2014-08-18	2015-03-29
1502	CQ-20140818-81-0316	20140818-81	2015/02/17	07:19:24	Mammal	reeves muntjac	1	33.6496	107.588	1526	2014-08-18	2015-03-29
1503	CQ-20140818-81-0320	20140818-81	2015/02/18	07:48:33	Mammal	reeves muntjac	1	33.6496	107.588	1526	2014-08-18	2015-03-29
1504	CQ-20140818-81-0323	20140818-81	2015/02/20	23:48:28	Mammal	reeves muntjac	1	33.6496	107.588	1526	2014-08-18	2015-03-29
1505	CQ-20140818-81-0325	20140818-81	2015/02/21	14:05:12	Mammal	wild boar	1	33.6496	107.588	1526	2014-08-18	2015-03-29
1506	CQ-20140818-81-0326	20140818-81	2015/02/22	19:53:11	Mammal	wild boar	1	33.6496	107.588	1526	2014-08-18	2015-03-29
1507	CQ-20140818-81-0327	20140818-81	2015/3/7	12:50:56	Mammal	reeves muntjac	1	33.6496	107.588	1526	2014-08-18	2015-03-29
1508	CQ-20140818-81-0328	20140818-81	2015/02/24	15:37:07	Mammal	wild boar	1	33.6496	107.588	1526	2014-08-18	2015-03-29
1509	CQ-20140818-81-0332	20140818-81	2015/03/01	17:10:36	Mammal	wild boar	1	33.6496	107.588	1526	2014-08-18	2015-03-29
1510	CQ-20140818-81-0334	20140818-81	2015/03/03	07:16:37	Mammal	wild boar	1	33.6496	107.588	1526	2014-08-18	2015-03-29
1511	CQ-20140818-81-0335	20140818-81	2015/03/07	12:50:47	Mammal	wild boar	1	33.6496	107.588	1526	2014-08-18	2015-03-29
1512	CQ-20140818-81-0336	20140818-81	2015/03/11	10:55:58	Mammal	wild boar	1	33.6496	107.588	1526	2014-08-18	2015-03-29
1513	CQ-20140818-81-0340	20140818-81	2015/03/13	14:03:19	Mammal	wild boar	1	33.6496	107.588	1526	2014-08-18	2015-03-29
1514	CQ-20140818-81-0342	20140818-81	2015/03/29	16:21:53	Mammal	reeves muntjac	1	33.6496	107.588	1526	2014-08-18	2015-03-29
1515	CQ-20140818-83-0012	20140818-83	2014/8/24	10:38:06	Mammal	Chinese goral	1	33.6733	107.539	1791	2014-08-18	2015-04-12
1516	CQ-20140818-83-0022	20140818-83	2014/10/8	18:22:42	Mammal	tufted deer	1	33.6733	107.539	1791	2014-08-18	2015-04-12
1517	CQ-20140818-83-0025	20140818-83	2014/10/19	18:03:48	Mammal	golden takin	1	33.6733	107.539	1791	2014-08-18	2015-04-12
1518	CQ-20140818-83-0026	20140818-83	2014/10/21	16:59:30	Mammal	wild boar	1	33.6733	107.539	1791	2014-08-18	2015-04-12
1519	CQ-20140818-83-0043	20140818-83	2014/12/6	21:21:20	Mammal	tufted deer	1	33.6733	107.539	1791	2014-08-18	2015-04-12
1520	CQ-20140818-83-0046	20140818-83	2015/2/19	0:12:56	Mammal	golden takin	1	33.6733	107.539	1791	2014-08-18	2015-04-12
1521	CQ-20140818-83-0047	20140818-83	2015/2/19	7:15:32	Mammal	golden takin	1	33.6733	107.539	1791	2014-08-18	2015-04-12
1522	CQ-20140818-83-0051	20140818-83	2015/3/9	4:01:44	Mammal	forest musk deer	1	33.6733	107.539	1791	2014-08-18	2015-04-12
1523	CQ-20140818-83-0052	20140818-83	2015/3/13	18:36:04	Mammal	forest musk deer	1	33.6733	107.539	1791	2014-08-18	2015-04-12
1524	CQ-20140818-83-0055	20140818-83	2015/3/19	9:55:18	Mammal	wild boar	1	33.6733	107.539	1791	2014-08-18	2015-04-12
1525	CQ-20140818-91-0015	20140818-91	2014/9/4	19:21:56	Mammal	wild boar	2	33.6698	107.581	1571	2014-08-18	2015-04-12
1526	CQ-20140818-91-0018	20140818-91	2014/9/6	12:24:58	Mammal	wild boar	2	33.6698	107.581	1571	2014-08-18	2015-04-12
1527	CQ-20140818-91-0019	20140818-91	2014/9/12	8:57:22	Mammal	wild boar	1	33.6698	107.581	1571	2014-08-18	2015-04-12
1528	CQ-20140818-91-0022	20140818-91	2014/9/12	16:13:42	Mammal	wild boar	1	33.6698	107.581	1571	2014-08-18	2015-04-12
1529	CQ-20140818-91-0040	20140818-91	2014/9/19	8:30:26	Mammal	wild boar	1	33.6698	107.581	1571	2014-08-18	2015-04-12
1530	CQ-20140818-91-0047	20140818-91	2014/9/22	17:38:28	Mammal	wild boar	1	33.6698	107.581	1571	2014-08-18	2015-04-12
1531	CQ-20140818-91-0089	20140818-91	2014/10/14	21:32:26	Mammal	wild boar	1	33.6698	107.581	1571	2014-08-18	2015-04-12
1532	CQ-20140818-91-0123	20140818-91	2014/11/14	2:48:26	Mammal	golden takin	1	33.6698	107.581	1571	2014-08-18	2015-04-12
1533	CQ-20140818-91-0124	20140818-91	2014/11/14	7:01:52	Mammal	golden takin	1	33.6698	107.581	1571	2014-08-18	2015-04-12
1534	CQ-20140818-91-0140	20140818-91	2014/12/5	3:16:16	Mammal	wild boar	1	33.6698	107.581	1571	2014-08-18	2015-04-12
1535	CQ-20140819-100-0011	20140819-100	2014/08/29	19:20:51	Mammal	wild boar	1	33.655	107.617	1709	2014-08-19	2015-04-23
1536	CQ-20140819-100-0021	20140819-100	2014/09/04	23:31:47	Mammal	wild boar	1	33.655	107.617	1709	2014-08-19	2015-04-23
1537	CQ-20140819-100-0030	20140819-100	2014/09/18	01:37:18	Mammal	wild boar	1	33.655	107.617	1709	2014-08-19	2015-04-23
1538	CQ-20140819-100-0038	20140819-100	2014/09/24	00:30:08	Mammal	wild boar	1	33.655	107.617	1709	2014-08-19	2015-04-23
1539	CQ-20140819-100-0041	20140819-100	2014/09/24	08:14:38	Mammal	wild boar	1	33.655	107.617	1709	2014-08-19	2015-04-23
1540	CQ-20140819-100-0067	20140819-100	2014/10/05	16:11:43	Mammal	reeves muntjac	1	33.655	107.617	1709	2014-08-19	2015-04-23
1541	CQ-20140819-100-0068	20140819-100	2014/10/05	18:02:12	Mammal	reeves muntjac	1	33.655	107.617	1709	2014-08-19	2015-04-23
1542	CQ-20140819-100-0071	20140819-100	2014/10/6	9:22:02	Mammal	reeves muntjac	1	33.655	107.617	1709	2014-08-19	2015-04-23
1543	CQ-20140819-100-0076	20140819-100	2014/10/13	16:20:03	Mammal	wild boar	1	33.655	107.617	1709	2014-08-19	2015-04-23
1544	CQ-20140819-100-0079	20140819-100	2014/10/14	8:24:02	Mammal	reeves muntjac	1	33.655	107.617	1709	2014-08-19	2015-04-23
1545	CQ-20140819-100-0081	20140819-100	2014/10/17	16:47:42	Mammal	golden takin	1	33.655	107.617	1709	2014-08-19	2015-04-23
1546	CQ-20140819-100-0083	20140819-100	2014/10/18	8:49:38	Mammal	golden takin	1	33.655	107.617	1709	2014-08-19	2015-04-23
1547	CQ-20140819-100-0097	20140819-100	2014/11/02	16:47:59	Mammal	reeves muntjac	1	33.655	107.617	1709	2014-08-19	2015-04-23
1548	CQ-20140819-100-0099	20140819-100	2014/11/05	10:27:20	Mammal	reeves muntjac	1	33.655	107.617	1709	2014-08-19	2015-04-23
1549	CQ-20140819-100-0103	20140819-100	2014/11/11	16:29:57	Mammal	reeves muntjac	1	33.655	107.617	1709	2014-08-19	2015-04-23
1550	CQ-20140819-100-0111	20140819-100	2014/11/16	12:01:13	Mammal	reeves muntjac	1	33.655	107.617	1709	2014-08-19	2015-04-23
1551	CQ-20140819-100-0113	20140819-100	2014/11/16	15:05:56	Mammal	wild boar	1	33.655	107.617	1709	2014-08-19	2015-04-23
1552	CQ-20140819-100-0119	20140819-100	2014/12/6	8:26:50	Mammal	reeves muntjac	1	33.655	107.617	1709	2014-08-19	2015-04-23
1553	CQ-20140819-100-0123	20140819-100	2014/12/06	08:46:37	Mammal	reeves muntjac	1	33.655	107.617	1709	2014-08-19	2015-04-23
1554	CQ-20140819-100-0125	20140819-100	2014/12/06	10:36:32	Mammal	wild boar	1	33.655	107.617	1709	2014-08-19	2015-04-23
1555	CQ-20140819-100-0127	20140819-100	2014/12/14	16:23:07	Mammal	reeves muntjac	1	33.655	107.617	1709	2014-08-19	2015-04-23
1556	CQ-20140819-100-0131	20140819-100	2014/12/16	09:48:46	Mammal	reeves muntjac	1	33.655	107.617	1709	2014-08-19	2015-04-23
1557	CQ-20140819-100-0133	20140819-100	2014/12/18	19:01:04	Mammal	reeves muntjac	1	33.655	107.617	1709	2014-08-19	2015-04-23
1558	CQ-20140819-100-0135	20140819-100	2014/12/22	13:14:57	Mammal	reeves muntjac	1	33.655	107.617	1709	2014-08-19	2015-04-23
1559	CQ-20140819-100-0137	20140819-100	2014/12/24	19:12:02	Mammal	reeves muntjac	1	33.655	107.617	1709	2014-08-19	2015-04-23
1560	CQ-20140819-100-0139	20140819-100	2014/12/25	07:13:32	Mammal	reeves muntjac	1	33.655	107.617	1709	2014-08-19	2015-04-23
1561	CQ-20140819-100-0141	20140819-100	2014/12/25	17:38:44	Mammal	reeves muntjac	1	33.655	107.617	1709	2014-08-19	2015-04-23
1562	CQ-20140819-100-0145	20140819-100	2014/12/27	23:39:05	Mammal	reeves muntjac	1	33.655	107.617	1709	2014-08-19	2015-04-23
1563	CQ-20140819-100-0147	20140819-100	2015/1/3	10:46:58	Mammal	wild boar	1	33.655	107.617	1709	2014-08-19	2015-04-23
1564	CQ-20140819-100-0149	20140819-100	2015/01/09	15:47:36	Mammal	reeves muntjac	1	33.655	107.617	1709	2014-08-19	2015-04-23
1565	CQ-20140819-100-0151	20140819-100	2015/01/13	11:07:00	Mammal	wild boar	1	33.655	107.617	1709	2014-08-19	2015-04-23
1566	CQ-20140819-100-0159	20140819-100	2015/01/16	09:39:13	Mammal	reeves muntjac	1	33.655	107.617	1709	2014-08-19	2015-04-23
1567	CQ-20140819-100-0161	20140819-100	2015/01/20	16:28:10	Mammal	wild boar	2	33.655	107.617	1709	2014-08-19	2015-04-23
1568	CQ-20140819-100-0167	20140819-100	2015/02/05	13:28:17	Mammal	wild boar	1	33.655	107.617	1709	2014-08-19	2015-04-23
1569	CQ-20140819-100-0171	20140819-100	2015/02/06	12:17:07	Mammal	wild boar	1	33.655	107.617	1709	2014-08-19	2015-04-23
1570	CQ-20140819-100-0179	20140819-100	2015/2/9	18:18:54	Mammal	reeves muntjac	1	33.655	107.617	1709	2014-08-19	2015-04-23
1571	CQ-20140819-100-0183	20140819-100	2015/02/10	12:42:27	Mammal	reeves muntjac	1	33.655	107.617	1709	2014-08-19	2015-04-23
1572	CQ-20140819-100-0185	20140819-100	2015/2/12	11:51:26	Mammal	reeves muntjac	1	33.655	107.617	1709	2014-08-19	2015-04-23
1573	CQ-20140819-100-0187	20140819-100	2015/02/15	13:10:05	Mammal	wild boar	1	33.655	107.617	1709	2014-08-19	2015-04-23
1574	CQ-20140819-100-0191	20140819-100	2015/02/25	18:11:07	Mammal	reeves muntjac	1	33.655	107.617	1709	2014-08-19	2015-04-23
1575	CQ-20140819-100-0195	20140819-100	2015/03/06	20:29:31	Mammal	reeves muntjac	1	33.655	107.617	1709	2014-08-19	2015-04-23
1576	CQ-20140819-100-0211	20140819-100	2015/03/30	14:48:43	Mammal	reeves muntjac	1	33.655	107.617	1709	2014-08-19	2015-04-23
1577	CQ-20140819-100-0221	20140819-100	2015/04/01	13:33:41	Mammal	wild boar	1	33.655	107.617	1709	2014-08-19	2015-04-23
1578	CQ-20140819-100-0225	20140819-100	2015/4/6	19:13:36	Mammal	reeves muntjac	1	33.655	107.617	1709	2014-08-19	2015-04-23
1579	CQ-20140819-100-0231	20140819-100	2015/04/18	11:33:02	Mammal	wild boar	1	33.655	107.617	1709	2014-08-19	2015-04-23
1580	CQ-20140819-100-0233	20140819-100	2015/04/21	01:10:51	Mammal	golden takin	1	33.655	107.617	1709	2014-08-19	2015-04-23
1581	CQ-20140819-100-0235	20140819-100	2015/04/23	09:33:22	Mammal	wild boar	1	33.655	107.617	1709	2014-08-19	2015-04-23
1582	CQ-20140819-49-0008	20140819-49	2014/9/17	16:08:33	Mammal	wild boar	1	33.5877	107.625	1620	2014-08-19	2014-11-16
1583	CQ-20140819-49-0009	20140819-49	2014/09/18	09:33:52	Mammal	wild boar	1	33.5877	107.625	1620	2014-08-19	2014-11-16
1584	CQ-20140819-49-0015	20140819-49	2014/09/20	10:18:27	Mammal	wild boar	2	33.5877	107.625	1620	2014-08-19	2014-11-16
1585	CQ-20140819-49-0023	20140819-49	2014/09/23	13:57:52	Mammal	wild boar	1	33.5877	107.625	1620	2014-08-19	2014-11-16
1586	CQ-20140819-49-0029	20140819-49	2014/09/25	17:44:23	Mammal	wild boar	1	33.5877	107.625	1620	2014-08-19	2014-11-16
1587	CQ-20140819-49-0035	20140819-49	2014/10/03	19:15:38	Mammal	wild boar	1	33.5877	107.625	1620	2014-08-19	2014-11-16
1588	CQ-20140819-49-0041	20140819-49	2014/10/07	18:09:40	Mammal	reeves muntjac	1	33.5877	107.625	1620	2014-08-19	2014-11-16
1589	CQ-20140819-49-0053	20140819-49	2014/11/04	18:00:46	Mammal	reeves muntjac	1	33.5877	107.625	1620	2014-08-19	2014-11-16
1590	CQ-20140819-54-0016	20140819-54	2014/11/21	14:42:48	Mammal	golden takin	1	33.7111	107.604	2697	2014-08-19	2015-04-09
1591	CQ-20140819-54-0019	20140819-54	2015/1/19	15:32:36	Mammal	golden takin	1	33.7111	107.604	2697	2014-08-19	2015-04-09
1592	CQ-20140819-54-0021	20140819-54	2015/1/20	19:33:00	Mammal	tufted deer	1	33.7111	107.604	2697	2014-08-19	2015-04-09
1593	CQ-20140819-72-0017	20140819-72	2014/09/08	09:09:17	Mammal	wild boar	1	33.5863	107.612	1343	2014-08-19	2014-12-02
1594	CQ-20140819-72-0019	20140819-72	2014/09/08	10:31:43	Mammal	wild boar	1	33.5863	107.612	1343	2014-08-19	2014-12-02
1595	CQ-20140819-72-0021	20140819-72	2014/09/08	13:13:37	Mammal	wild boar	1	33.5863	107.612	1343	2014-08-19	2014-12-02
1596	CQ-20140819-72-0023	20140819-72	2014/09/09	14:33:06	Mammal	wild boar	1	33.5863	107.612	1343	2014-08-19	2014-12-02
1597	CQ-20140819-72-0030	20140819-72	2014/09/11	06:49:59	Mammal	wild boar	1	33.5863	107.612	1343	2014-08-19	2014-12-02
1598	CQ-20140819-72-0031	20140819-72	2014/09/13	05:52:07	Mammal	wild boar	1	33.5863	107.612	1343	2014-08-19	2014-12-02
1599	CQ-20140819-72-0035	20140819-72	2014/09/20	04:14:06	Mammal	wild boar	2	33.5863	107.612	1343	2014-08-19	2014-12-02
1600	CQ-20140819-72-0041	20140819-72	2014/09/21	18:20:33	Mammal	wild boar	1	33.5863	107.612	1343	2014-08-19	2014-12-02
1601	CQ-20140819-72-0053	20140819-72	2014/10/16	14:12:02	Mammal	wild boar	1	33.5863	107.612	1343	2014-08-19	2014-12-02
1602	CQ-20140819-72-0063	20140819-72	2014/10/26	09:35:10	Mammal	wild boar	2	33.5863	107.612	1343	2014-08-19	2014-12-02
1603	CQ-20140819-72-0065	20140819-72	2014/10/26	10:34:23	Mammal	wild boar	2	33.5863	107.612	1343	2014-08-19	2014-12-02
1604	CQ-20140819-72-0071	20140819-72	2014/10/26	14:11:33	Mammal	wild boar	1	33.5863	107.612	1343	2014-08-19	2014-12-02
1605	CQ-20140819-72-0075	20140819-72	2014/10/30	08:11:10	Mammal	wild boar	1	33.5863	107.612	1343	2014-08-19	2014-12-02
1606	CQ-20140820-01-0007	20140820-01	2014/08/24	11:11:18	Mammal	wild boar	1	33.447	107.722	1088	2014-08-20	2014/10/24
1607	CQ-20140820-01-0011	20140820-01	2014/08/29	06:57:03	Mammal	wild boar	1	33.447	107.722	1088	2014-08-20	2014/10/24
1608	CQ-20140820-01-0017	20140820-01	2014/09/02	08:05:46	Mammal	wild boar	1	33.447	107.722	1088	2014-08-20	2014/10/24
1609	CQ-20140820-01-0024	20140820-01	2014/09/14	15:36:22	Mammal	wild boar	1	33.447	107.722	1088	2014-08-20	2014/10/24
1610	CQ-20140820-01-0029	20140820-01	2014/9/20	14:07:54	Mammal	wild boar	2	33.447	107.722	1088	2014-08-20	2014/10/24
1611	CQ-20140820-01-0030	20140820-01	2014/09/20	15:12:36	Mammal	wild boar	1	33.447	107.722	1088	2014-08-20	2014/10/24
1612	CQ-20140820-01-0032	20140820-01	2014/09/22	07:54:54	Mammal	wild boar	2	33.447	107.722	1088	2014-08-20	2014/10/24
1613	CQ-20140820-01-0040	20140820-01	2014/09/22	12:17:24	Mammal	wild boar	4	33.447	107.722	1088	2014-08-20	2014/10/24
1614	CQ-20140820-01-0044	20140820-01	2014/09/27	07:55:38	Mammal	wild boar	2	33.447	107.722	1088	2014-08-20	2014/10/24
1615	CQ-20140820-01-0045	20140820-01	2014/09/27	09:00:03	Mammal	wild boar	1	33.447	107.722	1088	2014-08-20	2014/10/24
1616	CQ-20140820-01-0059	20140820-01	2014/10/06	20:36:22	Mammal	wild boar	1	33.447	107.722	1088	2014-08-20	2014/10/24
1617	CQ-20140820-02-0084	20140820-02	2014/09/03	10:37:26	Mammal	wild boar	1	33.4441	107.73	1184	2014-08-20	2014/10/24
1618	CQ-20140820-02-0143	20140820-02	2014/9/11	18:10:58	Mammal	reeves muntjac	1	33.4441	107.73	1184	2014-08-20	2014/10/24
1619	CQ-20140820-02-0158	20140820-02	2014/09/13	14:47:41	Mammal	reeves muntjac	1	33.4441	107.73	1184	2014-08-20	2014/10/24
1620	CQ-20140820-02-0252	20140820-02	2014/10/01	03:35:34	Mammal	reeves muntjac	1	33.4441	107.73	1184	2014-08-20	2014/10/24
1621	CQ-20140820-03-0034	20140820-03	2014/08/31	13:58:58	Mammal	wild boar	1	33.4662	107.737	1433	2014-08-20	2014-10-24
1622	CQ-20140820-03-0038	20140820-03	2014/09/04	15:53:57	Mammal	wild boar	1	33.4662	107.737	1433	2014-08-20	2014-10-24
1623	CQ-20140820-03-0042	20140820-03	2014/09/09	14:06:09	Mammal	wild boar	1	33.4662	107.737	1433	2014-08-20	2014-10-24
1624	CQ-20140820-03-0044	20140820-03	2014/09/15	17:07:06	Mammal	wild boar	1	33.4662	107.737	1433	2014-08-20	2014-10-24
1625	CQ-20140820-03-0046	20140820-03	2014/09/17	10:58:02	Mammal	wild boar	1	33.4662	107.737	1433	2014-08-20	2014-10-24
1626	CQ-20140820-03-0048	20140820-03	2014/09/17	17:58:37	Mammal	wild boar	1	33.4662	107.737	1433	2014-08-20	2014-10-24
1627	CQ-20140820-03-0054	20140820-03	2014/09/19	23:09:35	Mammal	mainland serow	1	33.4662	107.737	1433	2014-08-20	2014-10-24
1628	CQ-20140820-03-0057	20140820-03	2014/09/24	16:22:55	Mammal	golden takin	1	33.4662	107.737	1433	2014-08-20	2014-10-24
1629	CQ-20140820-03-0063	20140820-03	2014/09/26	03:02:40	Mammal	golden takin	1	33.4662	107.737	1433	2014-08-20	2014-10-24
1630	CQ-20140820-03-0075	20140820-03	2014/10/05	11:34:32	Mammal	wild boar	3	33.4662	107.737	1433	2014-08-20	2014-10-24
1631	CQ-20140820-03-0077	20140820-03	2014/10/06	14:10:38	Mammal	wild boar	1	33.4662	107.737	1433	2014-08-20	2014-10-24
1632	CQ-20140820-03-0089	20140820-03	2014/10/16	13:55:23	Mammal	wild boar	1	33.4662	107.737	1433	2014-08-20	2014-10-24
1633	CQ-20140820-03-0095	20140820-03	2014/10/17	10:13:38	Mammal	Chinese goral	1	33.4662	107.737	1433	2014-08-20	2014-10-24
1634	CQ-20140820-03-0097	20140820-03	2014/10/17	18:17:38	Mammal	golden takin	1	33.4662	107.737	1433	2014-08-20	2014-10-24
1635	CQ-20140820-03-0100	20140820-03	2014/10/19	16:32:29	Mammal	golden takin	1	33.4662	107.737	1433	2014-08-20	2014-10-24
1636	CQ-20140820-08-0209	20140820-08	2014/10/08	04:06:49	Mammal	reeves muntjac	1	33.5277	107.695	1129	2014-08-20	2014-11-06
1637	CQ-20140820-08-0233	20140820-08	2014/10/10	11:14:51	Mammal	reeves muntjac	1	33.5277	107.695	1129	2014-08-20	2014-11-06
1638	CQ-20140820-08-0263	20140820-08	2014/10/17	17:02:20	Mammal	reeves muntjac	1	33.5277	107.695	1129	2014-08-20	2014-11-06
1639	CQ-20140820-08-0267	20140820-08	2014/10/17	17:46:41	Mammal	reeves muntjac	1	33.5277	107.695	1129	2014-08-20	2014-11-06
1640	CQ-20140820-08-0291	20140820-08	2014/10/24	13:14:39	Mammal	wild boar	1	33.5277	107.695	1129	2014-08-20	2014-11-06
1641	CQ-20140820-08-0305	20140820-08	2014/10/27	12:31:46	Mammal	wild boar	1	33.5277	107.695	1129	2014-08-20	2014-11-06
1642	CQ-20140820-08-0317	20140820-08	2014/10/30	18:39:07	Mammal	reeves muntjac	1	33.5277	107.695	1129	2014-08-20	2014-11-06
1643	CQ-20140820-08-0337	20140820-08	2014/11/02	15:48:17	Mammal	wild boar	1	33.5277	107.695	1129	2014-08-20	2014-11-06
1644	CQ-20140820-37-0103	20140820-37	2014/08/26	11:16:10	Mammal	tufted deer	1	33.4982	107.713	1206	2014-08-20	2014-11-03
1645	CQ-20140820-37-0684	20140820-37	2014/09/22	15:54:47	Mammal	golden takin	1	33.4982	107.713	1206	2014-08-20	2014-11-03
1646	CQ-20140820-37-0944	20140820-37	2014/10/16	13:31:11	Mammal	wild boar	1	33.4982	107.713	1206	2014-08-20	2014-11-03
1647	CQ-20140820-37-1100	20140820-37	2014/10/27	14:37:53	Mammal	wild boar	1	33.4982	107.713	1206	2014-08-20	2014-11-03
1648	CQ-20140820-39-0061	20140820-39	2014/09/13	11:47:28	Mammal	Chinese goral	1	33.4968	107.705	1192	2014-08-20	2014-11-03
1649	CQ-20140820-39-0069	20140820-39	2014/09/14	10:24:45	Mammal	Chinese goral	1	33.4968	107.705	1192	2014-08-20	2014-11-03
1650	CQ-20140820-39-0075	20140820-39	2014/09/16	17:12:52	Mammal	Chinese goral	1	33.4968	107.705	1192	2014-08-20	2014-11-03
1651	CQ-20140820-39-0167	20140820-39	2014/09/25	18:22:54	Mammal	wild boar	1	33.4968	107.705	1192	2014-08-20	2014-11-03
1652	CQ-20140820-39-0219	20140820-39	2014/10/10	17:51:38	Mammal	wild boar	1	33.4968	107.705	1192	2014-08-20	2014-11-03
1653	CQ-20140820-39-0244	20140820-39	2014/10/26	15:22:46	Mammal	wild boar	2	33.4968	107.705	1192	2014-08-20	2014-11-03
1654	CQ-20140820-39-0253	20140820-39	2014/11/01	12:10:25	Mammal	wild boar	2	33.4968	107.705	1192	2014-08-20	2014-11-03
1655	CQ-20140820-39-0255	20140820-39	2014/11/01	13:07:10	Mammal	wild boar	1	33.4968	107.705	1192	2014-08-20	2014-11-03
1656	CQ-20140820-84-0009	20140820-84	2014/09/04	08:48:23	Mammal	wild boar	2	33.687	107.566	1820	2014-08-20	2015-04-12
1657	CQ-20140820-84-0010	20140820-84	2014/09/08	09:19:36	Mammal	wild boar	2	33.687	107.566	1820	2014-08-20	2015-04-12
1658	CQ-20140820-84-0012	20140820-84	2014/09/20	07:28:53	Mammal	wild boar	2	33.687	107.566	1820	2014-08-20	2015-04-12
1659	CQ-20140820-84-0013	20140820-84	2014/09/20	14:13:19	Mammal	wild boar	1	33.687	107.566	1820	2014-08-20	2015-04-12
1660	CQ-20140820-84-0014	20140820-84	2014/09/21	13:34:27	Mammal	wild boar	4	33.687	107.566	1820	2014-08-20	2015-04-12
1661	CQ-20140820-84-0016	20140820-84	2014/09/22	11:27:07	Mammal	wild boar	2	33.687	107.566	1820	2014-08-20	2015-04-12
1662	CQ-20140820-84-0018	20140820-84	2014/10/04	14:14:17	Mammal	Chinese goral	1	33.687	107.566	1820	2014-08-20	2015-04-12
1663	CQ-20140820-84-0019	20140820-84	2014/10/07	16:57:58	Mammal	wild boar	1	33.687	107.566	1820	2014-08-20	2015-04-12
1664	CQ-20140820-84-0023	20140820-84	2014/10/14	11:57:57	Mammal	golden takin	3	33.687	107.566	1820	2014-08-20	2015-04-12
1665	CQ-20140820-84-0024	20140820-84	2014/10/14	15:26:37	Mammal	wild boar	1	33.687	107.566	1820	2014-08-20	2015-04-12
1666	CQ-20140820-84-0025	20140820-84	2014/10/21	08:31:51	Mammal	golden takin	1	33.687	107.566	1820	2014-08-20	2015-04-12
1667	CQ-20140820-84-0028	20140820-84	2014/10/21	15:43:22	Mammal	golden takin	1	33.687	107.566	1820	2014-08-20	2015-04-12
1668	CQ-20140820-84-0030	20140820-84	2014/10/21	16:36:50	Mammal	golden takin	1	33.687	107.566	1820	2014-08-20	2015-04-12
1669	CQ-20140820-84-0045	20140820-84	2014/12/07	01:56:26	Mammal	golden takin	1	33.687	107.566	1820	2014-08-20	2015-04-12
1670	CQ-20140820-84-0046	20140820-84	2014/12/12	17:32:34	Mammal	wild boar	1	33.687	107.566	1820	2014-08-20	2015-04-12
1671	CQ-20140820-84-0055	20140820-84	2015/01/01	10:27:07	Mammal	wild boar	1	33.687	107.566	1820	2014-08-20	2015-04-12
1672	CQ-20140820-84-0057	20140820-84	2015/01/02	22:28:19	Mammal	wild boar	1	33.687	107.566	1820	2014-08-20	2015-04-12
1673	CQ-20140820-84-0059	20140820-84	2015/01/12	10:46:07	Mammal	wild boar	1	33.687	107.566	1820	2014-08-20	2015-04-12
1674	CQ-20140820-84-0091	20140820-84	2015/01/28	18:24:12	Mammal	wild boar	1	33.687	107.566	1820	2014-08-20	2015-04-12
1675	CQ-20140820-84-0108	20140820-84	2015/02/24	18:40:21	Mammal	wild boar	1	33.687	107.566	1820	2014-08-20	2015-04-12
1676	CQ-20140820-84-0110	20140820-84	2015/03/20	20:34:45	Mammal	wild boar	1	33.687	107.566	1820	2014-08-20	2015-04-12
1677	CQ-20140820-84-0111	20140820-84	2015/04/02	18:03:43	Mammal	wild boar	2	33.687	107.566	1820	2014-08-20	2015-04-12
1678	CQ-20140820-84-0112	20140820-84	2015/04/05	19:03:47	Mammal	golden takin	2	33.687	107.566	1820	2014-08-20	2015-04-12
1679	CQ-20140820-84-0113	20140820-84	2015/04/07	18:02:42	Mammal	golden takin	9	33.687	107.566	1820	2014-08-20	2015-04-12
1680	CQ-20140820-88-0009	20140820-88	2014/09/07	14:04:08	Mammal	golden takin	1	33.6949	107.616	2170	2014-08-20	2015-04-14
1681	CQ-20140820-88-0019	20140820-88	2014/09/12	13:03:16	Mammal	golden takin	1	33.6949	107.616	2170	2014-08-20	2015-04-14
1682	CQ-20140820-88-0025	20140820-88	2014/10/02	18:42:18	Mammal	golden takin	1	33.6949	107.616	2170	2014-08-20	2015-04-14
1683	CQ-20140820-88-0026	20140820-88	2014/10/09	18:42:19	Mammal	golden takin	1	33.6949	107.616	2170	2014-08-20	2015-04-14
1684	CQ-20140820-88-0033	20140820-88	2014/11/2	09:47:57	Mammal	golden takin	1	33.6949	107.616	2170	2014-08-20	2015-04-14
1685	CQ-20140820-88-0034	20140820-88	2014/11/03	9:48:22	Mammal	golden takin	1	33.6949	107.616	2170	2014-08-20	2015-04-14
1686	CQ-20140820-88-0039	20140820-88	2014/11/8	17:51:37	Mammal	tufted deer	1	33.6949	107.616	2170	2014-08-20	2015-04-14
1687	CQ-20140820-88-0040	20140820-88	2014/11/18	17:52:04	Mammal	tufted deer	1	33.6949	107.616	2170	2014-08-20	2015-04-14
1688	CQ-20140820-88-0041	20140820-88	41961	16:15:30	Mammal	wild boar	1	33.6949	107.616	2170	2014-08-20	2015-04-14
1689	CQ-20140820-88-0043	20140820-88	2014/11/29	17:38:36	Mammal	tufted deer	1	33.6949	107.616	2170	2014-08-20	2015-04-14
1690	CQ-20140820-88-0049	20140820-88	2014/12/09	18:51:45	Mammal	wild boar	1	33.6949	107.616	2170	2014-08-20	2015-04-14
1691	CQ-20140820-88-0051	20140820-88	2014/12/23	15:54:32	Mammal	golden takin	1	33.6949	107.616	2170	2014-08-20	2015-04-14
1692	CQ-20140820-88-0055	20140820-88	2015/01/04	15:45:50	Mammal	wild boar	1	33.6949	107.616	2170	2014-08-20	2015-04-14
1693	CQ-20140820-88-0057	20140820-88	2015/1/18	19:48:24	Mammal	wild boar	1	33.6949	107.616	2170	2014-08-20	2015-04-14
1694	CQ-20140820-88-0059	20140820-88	2015/01/14	14:11:45	Mammal	wild boar	1	33.6949	107.616	2170	2014-08-20	2015-04-14
1695	CQ-20140820-88-0060	20140820-88	2015/01/18	19:48:09	Mammal	wild boar	1	33.6949	107.616	2170	2014-08-20	2015-04-14
1696	CQ-20140820-88-0063	20140820-88	2015/02/01	17:15:45	Mammal	wild boar	1	33.6949	107.616	2170	2014-08-20	2015-04-14
1697	CQ-20140820-88-0065	20140820-88	2015/02/05	09:51:15	Mammal	wild boar	1	33.6949	107.616	2170	2014-08-20	2015-04-14
1698	CQ-20140820-88-0067	20140820-88	2015/02/09	18:57:37	Mammal	tufted deer	1	33.6949	107.616	2170	2014-08-20	2015-04-14
1699	CQ-20140820-88-0069	20140820-88	2015/2/22	1:22:22	Mammal	wild boar	1	33.6949	107.616	2170	2014-08-20	2015-04-14
1700	CQ-20140820-88-0071	20140820-88	2015/02/16	19:14:55	Mammal	wild boar	1	33.6949	107.616	2170	2014-08-20	2015-04-14
1701	CQ-20140820-88-0072	20140820-88	2015/02/22	01:22:09	Mammal	tufted deer	1	33.6949	107.616	2170	2014-08-20	2015-04-14
1702	CQ-20140820-88-0073	20140820-88	2015/02/25	16:25:04	Mammal	wild boar	1	33.6949	107.616	2170	2014-08-20	2015-04-14
1703	CQ-20140820-88-0076	20140820-88	2015/03/05	14:37:42	Mammal	wild boar	1	33.6949	107.616	2170	2014-08-20	2015-04-14
1704	CQ-20140820-88-0078	20140820-88	2015/03/09	14:36:12	Mammal	wild boar	1	33.6949	107.616	2170	2014-08-20	2015-04-14
1705	CQ-20140820-88-0080	20140820-88	2015/3/19	16:14:58	Mammal	wild boar	1	33.6949	107.616	2170	2014-08-20	2015-04-14
1706	CQ-20140820-88-0084	20140820-88	2015/03/26	12:18:21	Mammal	tufted deer	1	33.6949	107.616	2170	2014-08-20	2015-04-14
1707	CQ-20140820-88-0086	20140820-88	2015/03/26	18:25:08	Mammal	wild boar	1	33.6949	107.616	2170	2014-08-20	2015-04-14
1708	CQ-20140820-88-0090	20140820-88	2015/03/29	01:52:07	Mammal	golden takin	1	33.6949	107.616	2170	2014-08-20	2015-04-14
1709	CQ-20140820-88-0092	20140820-88	2015/04/03	20:05:25	Mammal	wild boar	1	33.6949	107.616	2170	2014-08-20	2015-04-14
1710	CQ-20140820-88-0096	20140820-88	2015/04/09	14:45:25	Mammal	wild boar	1	33.6949	107.616	2170	2014-08-20	2015-04-14
1711	CQ-20140820-94-0007	20140820-94	2014/09/01	19:11:28	Mammal	wild boar	4	33.6725	107.565	1596	2014-08-20	2015-04-12
1712	CQ-20140820-94-0017	20140820-94	2014/9/8	13:59:50	Mammal	wild boar	2	33.6725	107.565	1596	2014-08-20	2015-04-12
1713	CQ-20140820-94-0023	20140820-94	2014/9/12	17:01:06	Mammal	wild boar	1	33.6725	107.565	1596	2014-08-20	2015-04-12
1714	CQ-20140820-94-0025	20140820-94	2014/09/16	07:03:06	Mammal	wild boar	2	33.6725	107.565	1596	2014-08-20	2015-04-12
1715	CQ-20140820-94-0027	20140820-94	2014/09/17	07:21:08	Mammal	wild boar	1	33.6725	107.565	1596	2014-08-20	2015-04-12
1716	CQ-20140820-94-0029	20140820-94	2014/9/18	7:26:06	Mammal	wild boar	1	33.6725	107.565	1596	2014-08-20	2015-04-12
1717	CQ-20140820-94-0031	20140820-94	2014/09/18	05:02:39	Mammal	wild boar	1	33.6725	107.565	1596	2014-08-20	2015-04-12
1718	CQ-20140820-94-0034	20140820-94	2014/09/18	07:25:41	Mammal	wild boar	1	33.6725	107.565	1596	2014-08-20	2015-04-12
1719	CQ-20140820-94-0035	20140820-94	2014/09/19	06:48:57	Mammal	wild boar	1	33.6725	107.565	1596	2014-08-20	2015-04-12
1720	CQ-20140820-94-0037	20140820-94	2014/09/19	10:09:51	Mammal	wild boar	2	33.6725	107.565	1596	2014-08-20	2015-04-12
1721	CQ-20140820-94-0039	20140820-94	2014/09/20	12:08:48	Mammal	wild boar	1	33.6725	107.565	1596	2014-08-20	2015-04-12
1722	CQ-20140820-94-0049	20140820-94	2014/9/23	15:12:04	Mammal	wild boar	1	33.6725	107.565	1596	2014-08-20	2015-04-12
1723	CQ-20140820-94-0053	20140820-94	2014/09/22	15:10:42	Mammal	golden takin	1	33.6725	107.565	1596	2014-08-20	2015-04-12
1724	CQ-20140820-94-0054	20140820-94	2014/09/23	15:11:40	Mammal	golden takin	1	33.6725	107.565	1596	2014-08-20	2015-04-12
1725	CQ-20140820-94-0065	20140820-94	2014/10/05	01:18:05	Mammal	wild boar	1	33.6725	107.565	1596	2014-08-20	2015-04-12
1726	CQ-20140820-94-0067	20140820-94	2014/10/05	06:10:37	Mammal	wild boar	1	33.6725	107.565	1596	2014-08-20	2015-04-12
1727	CQ-20140820-94-0071	20140820-94	2014/10/8	4:09:44	Mammal	reeves muntjac	1	33.6725	107.565	1596	2014-08-20	2015-04-12
1728	CQ-20140820-94-0073	20140820-94	2014/10/07	22:16:52	Mammal	wild boar	1	33.6725	107.565	1596	2014-08-20	2015-04-12
1729	CQ-20140820-94-0077	20140820-94	2014/10/07	23:03:19	Mammal	wild boar	1	33.6725	107.565	1596	2014-08-20	2015-04-12
1730	CQ-20140820-94-0085	20140820-94	2014/10/10	18:22:42	Mammal	wild boar	2	33.6725	107.565	1596	2014-08-20	2015-04-12
1731	CQ-20140820-94-0095	20140820-94	2014/10/19	06:53:38	Mammal	wild boar	1	33.6725	107.565	1596	2014-08-20	2015-04-12
1732	CQ-20140820-94-0099	20140820-94	2014/10/23	01:04:17	Mammal	golden takin	1	33.6725	107.565	1596	2014-08-20	2015-04-12
1733	CQ-20140820-94-0101	20140820-94	2014/10/25	15:54:55	Mammal	golden takin	1	33.6725	107.565	1596	2014-08-20	2015-04-12
1734	CQ-20140820-94-0105	20140820-94	2014/11/05	00:25:53	Mammal	golden takin	1	33.6725	107.565	1596	2014-08-20	2015-04-12
1735	CQ-20140820-94-0107	20140820-94	2014/11/06	08:45:16	Mammal	tufted deer	1	33.6725	107.565	1596	2014-08-20	2015-04-12
1736	CQ-20140820-94-0109	20140820-94	2014/11/09	01:46:54	Mammal	golden takin	1	33.6725	107.565	1596	2014-08-20	2015-04-12
1737	CQ-20140820-94-0111	20140820-94	2014/11/09	07:38:10	Mammal	golden takin	1	33.6725	107.565	1596	2014-08-20	2015-04-12
1738	CQ-20140820-94-0113	20140820-94	2014/11/9	8:58:08	Mammal	golden takin	1	33.6725	107.565	1596	2014-08-20	2015-04-12
1739	CQ-20140820-94-0121	20140820-94	2014/11/15	12:09:42	Mammal	golden takin	1	33.6725	107.565	1596	2014-08-20	2015-04-12
1740	CQ-20140820-94-0130	20140820-94	2014/11/16	6:02:40	Mammal	wild boar	1	33.6725	107.565	1596	2014-08-20	2015-04-12
1741	CQ-20140820-94-0133	20140820-94	2014/11/19	04:47:33	Mammal	wild boar	1	33.6725	107.565	1596	2014-08-20	2015-04-12
1742	CQ-20140820-94-0135	20140820-94	2014/11/17	23:46:04	Mammal	golden takin	1	33.6725	107.565	1596	2014-08-20	2015-04-12
1743	CQ-20140820-94-0136	20140820-94	2014/12/07	13:37:26	Mammal	golden takin	1	33.6725	107.565	1596	2014-08-20	2015-04-12
1744	CQ-20140820-94-0137	20140820-94	2014/12/07	16:04:18	Mammal	golden takin	1	33.6725	107.565	1596	2014-08-20	2015-04-12
1745	CQ-20140820-94-0141	20140820-94	2014/12/20	14:12:26	Mammal	wild boar	1	33.6725	107.565	1596	2014-08-20	2015-04-12
1746	CQ-20140820-94-0145	20140820-94	2014/12/31	17:33:00	Mammal	wild boar	1	33.6725	107.565	1596	2014-08-20	2015-04-12
1747	CQ-20140820-94-0147	20140820-94	2015/01/01	13:45:56	Mammal	wild boar	1	33.6725	107.565	1596	2014-08-20	2015-04-12
1748	CQ-20140820-94-0149	20140820-94	2015/01/01	14:22:08	Mammal	wild boar	1	33.6725	107.565	1596	2014-08-20	2015-04-12
1749	CQ-20140820-94-0152	20140820-94	2015/01/04	10:21:17	Mammal	wild boar	1	33.6725	107.565	1596	2014-08-20	2015-04-12
1750	CQ-20140820-94-0153	20140820-94	2015/1/3	23:09:20	Mammal	wild boar	1	33.6725	107.565	1596	2014-08-20	2015-04-12
1751	CQ-20140820-94-0154	20140820-94	2015/1/4	10:21:42	Mammal	wild boar	1	33.6725	107.565	1596	2014-08-20	2015-04-12
1752	CQ-20140820-94-0155	20140820-94	2015/01/04	14:50:36	Mammal	wild boar	1	33.6725	107.565	1596	2014-08-20	2015-04-12
1753	CQ-20140820-94-0157	20140820-94	2015/01/06	12:47:02	Mammal	wild boar	1	33.6725	107.565	1596	2014-08-20	2015-04-12
1754	CQ-20140820-94-0161	20140820-94	2015/1/7	20:24:23	Mammal	wild boar	1	33.6725	107.565	1596	2014-08-20	2015-04-12
1755	CQ-20140820-94-0163	20140820-94	2015/01/07	04:40:12	Mammal	wild boar	1	33.6725	107.565	1596	2014-08-20	2015-04-12
1756	CQ-20140820-94-0164	20140820-94	2015/01/07	12:46:36	Mammal	wild boar	1	33.6725	107.565	1596	2014-08-20	2015-04-12
1757	CQ-20140820-94-0165	20140820-94	2015/01/07	13:56:03	Mammal	wild boar	1	33.6725	107.565	1596	2014-08-20	2015-04-12
1758	CQ-20140820-94-0167	20140820-94	2015/01/08	14:47:26	Mammal	wild boar	2	33.6725	107.565	1596	2014-08-20	2015-04-12
1759	CQ-20140820-94-0173	20140820-94	2015/1/15	15:46:42	Mammal	wild boar	2	33.6725	107.565	1596	2014-08-20	2015-04-12
1760	CQ-20140820-94-0181	20140820-94	2015/01/16	09:04:03	Mammal	wild boar	1	33.6725	107.565	1596	2014-08-20	2015-04-12
1761	CQ-20140820-94-0183	20140820-94	2015/01/22	13:40:21	Mammal	wild boar	1	33.6725	107.565	1596	2014-08-20	2015-04-12
1762	CQ-20140820-94-0187	20140820-94	2015/01/22	15:26:04	Mammal	wild boar	1	33.6725	107.565	1596	2014-08-20	2015-04-12
1763	CQ-20140820-94-0189	20140820-94	2015/01/23	14:18:19	Mammal	wild boar	2	33.6725	107.565	1596	2014-08-20	2015-04-12
1764	CQ-20140820-94-0211	20140820-94	2015/02/04	14:53:51	Mammal	wild boar	1	33.6725	107.565	1596	2014-08-20	2015-04-12
1765	CQ-20140820-94-0221	20140820-94	2015/02/22	05:24:48	Mammal	wild boar	1	33.6725	107.565	1596	2014-08-20	2015-04-12
1766	CQ-20140820-94-0223	20140820-94	2015/2/24	16:44:12	Mammal	wild boar	1	33.6725	107.565	1596	2014-08-20	2015-04-12
1767	CQ-20140820-94-0225	20140820-94	2015/03/07	12:20:23	Mammal	wild boar	1	33.6725	107.565	1596	2014-08-20	2015-04-12
1768	CQ-20140820-94-0229	20140820-94	2015/03/07	13:01:23	Mammal	wild boar	1	33.6725	107.565	1596	2014-08-20	2015-04-12
1769	CQ-20140820-94-0235	20140820-94	2015/03/07	17:28:49	Mammal	wild boar	1	33.6725	107.565	1596	2014-08-20	2015-04-12
1770	CQ-20140820-94-0237	20140820-94	2015/03/07	18:16:16	Mammal	wild boar	1	33.6725	107.565	1596	2014-08-20	2015-04-12
1771	CQ-20140820-94-0242	20140820-94	2015/3/18	8:22:18	Mammal	wild boar	2	33.6725	107.565	1596	2014-08-20	2015-04-12
1772	CQ-20140820-94-0246	20140820-94	2015/03/18	08:58:46	Mammal	wild boar	1	33.6725	107.565	1596	2014-08-20	2015-04-12
1773	CQ-20140820-94-0247	20140820-94	2015/03/20	21:13:02	Mammal	reeves muntjac	1	33.6725	107.565	1596	2014-08-20	2015-04-12
1774	CQ-20140820-94-0255	20140820-94	2015/3/22	11:14:08	Mammal	wild boar	2	33.6725	107.565	1596	2014-08-20	2015-04-12
1775	CQ-20140820-94-0257	20140820-94	2015/03/23	07:23:12	Mammal	wild boar	1	33.6725	107.565	1596	2014-08-20	2015-04-12
1776	CQ-20140820-94-0261	20140820-94	2015/03/23	11:11:21	Mammal	wild boar	1	33.6725	107.565	1596	2014-08-20	2015-04-12
1777	CQ-20140820-94-0263	20140820-94	2015/03/24	13:55:11	Mammal	wild boar	1	33.6725	107.565	1596	2014-08-20	2015-04-12
1778	CQ-20140820-94-0265	20140820-94	2015/03/26	18:12:35	Mammal	wild boar	1	33.6725	107.565	1596	2014-08-20	2015-04-12
1779	CQ-20140820-94-0267	20140820-94	2015/03/27	15:34:10	Mammal	wild boar	2	33.6725	107.565	1596	2014-08-20	2015-04-12
1780	CQ-20140820-94-0273	20140820-94	2015/4/7	11:12:18	Mammal	wild boar	1	33.6725	107.565	1596	2014-08-20	2015-04-12
1781	CQ-20140820-94-0275	20140820-94	2015/04/08	12:23:42	Mammal	wild boar	1	33.6725	107.565	1596	2014-08-20	2015-04-12
1782	CQ-20140820-94-0277	20140820-94	2015/04/09	12:08:04	Mammal	wild boar	1	33.6725	107.565	1596	2014-08-20	2015-04-12
1783	CQ-20140820-95-0005	20140820-95	2014/08/22	10:17:00	Mammal	golden takin	1	33.7125	107.631	2446	2014-08-20	2015-04-14
1784	CQ-20140820-95-0010	20140820-95	2014/08/26	17:09:45	Mammal	golden takin	1	33.7125	107.631	2446	2014-08-20	2015-04-14
1785	CQ-20140820-95-0011	20140820-95	2014/8/26	6:22:24	Mammal	wild boar	1	33.7125	107.631	2446	2014-08-20	2015-04-14
1786	CQ-20140820-95-0012	20140820-95	2014/8/26	17:10:10	Mammal	wild boar	1	33.7125	107.631	2446	2014-08-20	2015-04-14
1787	CQ-20140820-95-0021	20140820-95	2014/09/06	08:02:02	Mammal	golden takin	1	33.7125	107.631	2446	2014-08-20	2015-04-14
1788	CQ-20140820-95-0025	20140820-95	2014/09/14	08:17:33	Mammal	golden takin	1	33.7125	107.631	2446	2014-08-20	2015-04-14
1789	CQ-20140820-95-0036	20140820-95	2014/09/17	17:06:33	Mammal	golden takin	2	33.7125	107.631	2446	2014-08-20	2015-04-14
1790	CQ-20140820-95-0037	20140820-95	2014/9/14	8:55:46	Mammal	golden takin	1	33.7125	107.631	2446	2014-08-20	2015-04-14
1791	CQ-20140820-95-0038	20140820-95	2014/9/17	17:06:58	Mammal	golden takin	1	33.7125	107.631	2446	2014-08-20	2015-04-14
1792	CQ-20140820-95-0045	20140820-95	2014/09/18	04:15:49	Mammal	golden takin	1	33.7125	107.631	2446	2014-08-20	2015-04-14
1793	CQ-20140820-95-0049	20140820-95	2014/09/18	04:52:11	Mammal	golden takin	1	33.7125	107.631	2446	2014-08-20	2015-04-14
1794	CQ-20140820-95-0075	20140820-95	2014/09/18	06:57:54	Mammal	golden takin	1	33.7125	107.631	2446	2014-08-20	2015-04-14
1795	CQ-20140820-95-0081	20140820-95	2014/09/18	08:48:59	Mammal	golden takin	1	33.7125	107.631	2446	2014-08-20	2015-04-14
1796	CQ-20140820-95-0113	20140820-95	2014/09/19	09:40:49	Mammal	golden takin	1	33.7125	107.631	2446	2014-08-20	2015-04-14
1797	CQ-20140820-95-0123	20140820-95	2014/9/19	18:57:04	Mammal	golden takin	1	33.7125	107.631	2446	2014-08-20	2015-04-14
1798	CQ-20140820-95-0129	20140820-95	2014/09/19	10:13:12	Mammal	golden takin	1	33.7125	107.631	2446	2014-08-20	2015-04-14
1799	CQ-20140820-95-0131	20140820-95	2014/09/19	16:37:09	Mammal	golden takin	1	33.7125	107.631	2446	2014-08-20	2015-04-14
1800	CQ-20140820-95-0134	20140820-95	2014/09/19	18:56:39	Mammal	golden takin	1	33.7125	107.631	2446	2014-08-20	2015-04-14
1801	CQ-20140820-95-0137	20140820-95	2014/09/20	14:41:54	Mammal	golden takin	1	33.7125	107.631	2446	2014-08-20	2015-04-14
1802	CQ-20140820-95-0141	20140820-95	2014/09/20	15:42:36	Mammal	golden takin	1	33.7125	107.631	2446	2014-08-20	2015-04-14
1803	CQ-20140820-95-0143	20140820-95	2014/09/24	10:59:45	Mammal	golden takin	1	33.7125	107.631	2446	2014-08-20	2015-04-14
1804	CQ-20140820-95-0159	20140820-95	2014/10/06	21:05:24	Mammal	wild boar	1	33.7125	107.631	2446	2014-08-20	2015-04-14
1805	CQ-20140820-95-0169	20140820-95	2014/10/25	8:51:36	Mammal	golden takin	1	33.7125	107.631	2446	2014-08-20	2015-04-14
1806	CQ-20140820-95-0177	20140820-95	2014/11/10	14:53:52	Mammal	golden takin	1	33.7125	107.631	2446	2014-08-20	2015-04-14
1807	CQ-20140820-95-0189	20140820-95	2014/11/25	07:31:25	Mammal	golden takin	1	33.7125	107.631	2446	2014-08-20	2015-04-14
1808	CQ-20140820-95-0195	20140820-95	2014/12/28	17:18:48	Mammal	forest musk deer	1	33.7125	107.631	2446	2014-08-20	2015-04-14
1809	CQ-20140820-95-0199	20140820-95	2015/01/03	16:42:56	Mammal	wild boar	1	33.7125	107.631	2446	2014-08-20	2015-04-14
1810	CQ-20140820-95-0205	20140820-95	2015/01/21	18:11:44	Mammal	forest musk deer	1	33.7125	107.631	2446	2014-08-20	2015-04-14
1811	CQ-20140820-95-0209	20140820-95	2015/1/31	16:46:42	Mammal	golden takin	1	33.7125	107.631	2446	2014-08-20	2015-04-14
1812	CQ-20140820-95-0217	20140820-95	2015/02/15	13:58:50	Mammal	golden takin	1	33.7125	107.631	2446	2014-08-20	2015-04-14
1813	CQ-20140820-95-0221	20140820-95	2015/3/1	16:10:56	Mammal	golden takin	1	33.7125	107.631	2446	2014-08-20	2015-04-14
1814	CQ-20140820-95-0233	20140820-95	2015/03/17	11:59:23	Mammal	wild boar	1	33.7125	107.631	2446	2014-08-20	2015-04-14
1815	CQ-20140820-95-0241	20140820-95	2015/03/24	17:15:09	Mammal	golden takin	1	33.7125	107.631	2446	2014-08-20	2015-04-14
1816	CQ-20140820-99-0009	20140820-99	2014/08/25	18:11:00	Mammal	golden takin	1	33.703	107.644	2508	2014-08-20	2015-04-14
1817	CQ-20140820-99-0045	20140820-99	2014/12/06	17:16:06	Mammal	golden takin	1	33.703	107.644	2508	2014-08-20	2015-04-14
1818	CQ-20140820-99-0047	20140820-99	2014/12/08	15:17:35	Mammal	golden takin	1	33.703	107.644	2508	2014-08-20	2015-04-14
1819	CQ-20140820-99-0053	20140820-99	2014/12/24	12:52:12	Mammal	golden takin	1	33.703	107.644	2508	2014-08-20	2015-04-14
1820	CQ-20140820-99-0059	20140820-99	2014/12/28	15:50:25	Mammal	golden takin	1	33.703	107.644	2508	2014-08-20	2015-04-14
1821	CQ-20140820-99-0063	20140820-99	2014/12/29	14:45:10	Mammal	golden takin	1	33.703	107.644	2508	2014-08-20	2015-04-14
1822	CQ-20140820-99-0065	20140820-99	2014/12/31	16:27:30	Mammal	golden takin	1	33.703	107.644	2508	2014-08-20	2015-04-14
1823	CQ-20140820-99-0067	20140820-99	2015/01/09	17:52:08	Mammal	golden takin	1	33.703	107.644	2508	2014-08-20	2015-04-14
1824	CQ-20140820-99-0069	20140820-99	2015/01/10	10:40:53	Mammal	golden takin	1	33.703	107.644	2508	2014-08-20	2015-04-14
1825	CQ-20140820-99-0071	20140820-99	2015/01/13	11:48:54	Mammal	wild boar	1	33.703	107.644	2508	2014-08-20	2015-04-14
1826	CQ-20140820-99-0073	20140820-99	2015/1/24	12:18:48	Mammal	golden takin	1	33.703	107.644	2508	2014-08-20	2015-04-14
1827	CQ-20140820-99-0075	20140820-99	2015/01/24	13:07:34	Mammal	golden takin	1	33.703	107.644	2508	2014-08-20	2015-04-14
1828	CQ-20140820-99-0077	20140820-99	2015/01/24	18:20:41	Mammal	golden takin	1	33.703	107.644	2508	2014-08-20	2015-04-14
1829	CQ-20140820-99-0079	20140820-99	2015/1/29	14:03:58	Mammal	golden takin	1	33.703	107.644	2508	2014-08-20	2015-04-14
1830	CQ-20140820-99-0081	20140820-99	2015/01/30	17:11:57	Mammal	golden takin	1	33.703	107.644	2508	2014-08-20	2015-04-14
1831	CQ-20140820-99-0083	20140820-99	2015/02/01	12:52:30	Mammal	golden takin	1	33.703	107.644	2508	2014-08-20	2015-04-14
1832	CQ-20140820-99-0087	20140820-99	2015/02/05	17:11:17	Mammal	golden takin	1	33.703	107.644	2508	2014-08-20	2015-04-14
1833	CQ-20140820-99-0092	20140820-99	2015/2/18	17:56:22	Mammal	golden takin	1	33.703	107.644	2508	2014-08-20	2015-04-14
1834	CQ-20140820-99-0095	20140820-99	2015/3/4	11:08:22	Mammal	golden takin	1	33.703	107.644	2508	2014-08-20	2015-04-14
1835	CQ-20140821-07-0049	20140821-07	2014/09/07	18:07:15	Mammal	tufted deer	1	33.6059	107.687	1432	2014-08-21	2014-11-06
1836	CQ-20140821-07-0051	20140821-07	2014/09/07	20:31:09	Mammal	wild boar	1	33.6059	107.687	1432	2014-08-21	2014-11-06
1837	CQ-20140821-07-0123	20140821-07	2014/10/31	18:22:59	Mammal	golden takin	1	33.6059	107.687	1432	2014-08-21	2014-11-06
1838	CQ-20140821-07-0127	20140821-07	2014/11/01	06:36:24	Mammal	golden takin	1	33.6059	107.687	1432	2014-08-21	2014-11-06
1839	CQ-20140421-09-0098	20140821-09	2014/11/17	14:56:48	Mammal	wild boar	1	33.5316	107.634	1575	2014-08-21	2015-04-23
1840	CQ-20140821-09-0005	20140821-09	2014/08/27	17:36:39	Mammal	Chinese goral	2	33.5316	107.634	1575	2014-08-21	2015-04-23
1841	CQ-20140821-09-0007	20140821-09	2014/09/01	14:39:36	Mammal	golden takin	1	33.5316	107.634	1575	2014-08-21	2015-04-23
1842	CQ-20140821-09-0011	20140821-09	2014/09/01	15:36:46	Mammal	golden takin	1	33.5316	107.634	1575	2014-08-21	2015-04-23
1843	CQ-20140821-09-0020	20140821-09	2014/9/4	19:04:38	Mammal	tufted deer	2	33.5316	107.634	1575	2014-08-21	2015-04-23
1844	CQ-20140821-09-0021	20140821-09	2014/09/14	07:03:22	Mammal	Chinese goral	1	33.5316	107.634	1575	2014-08-21	2015-04-23
1845	CQ-20140821-09-0027	20140821-09	2014/09/30	09:39:26	Mammal	Chinese goral	1	33.5316	107.634	1575	2014-08-21	2015-04-23
1846	CQ-20140821-09-0031	20140821-09	2014/10/03	18:49:12	Mammal	Chinese goral	1	33.5316	107.634	1575	2014-08-21	2015-04-23
1847	CQ-20140821-09-0033	20140821-09	2014/10/04	10:21:56	Mammal	wild boar	1	33.5316	107.634	1575	2014-08-21	2015-04-23
1848	CQ-20140821-09-0035	20140821-09	2014/10/09	16:43:19	Mammal	Chinese goral	1	33.5316	107.634	1575	2014-08-21	2015-04-23
1849	CQ-20140821-09-0041	20140821-09	2014/10/24	21:12:28	Mammal	Chinese goral	1	33.5316	107.634	1575	2014-08-21	2015-04-23
1850	CQ-20140821-09-0045	20140821-09	2014/10/25	17:47:56	Mammal	wild boar	1	33.5316	107.634	1575	2014-08-21	2015-04-23
1851	CQ-20140821-09-0047	20140821-09	2014/10/26	15:01:55	Mammal	wild boar	1	33.5316	107.634	1575	2014-08-21	2015-04-23
1852	CQ-20140821-09-0053	20140821-09	2014/10/30	15:15:08	Mammal	wild boar	1	33.5316	107.634	1575	2014-08-21	2015-04-23
1853	CQ-20140821-09-0055	20140821-09	2014/10/31	13:09:22	Mammal	wild boar	1	33.5316	107.634	1575	2014-08-21	2015-04-23
1854	CQ-20140821-09-0059	20140821-09	2014/11/01	06:16:13	Mammal	wild boar	1	33.5316	107.634	1575	2014-08-21	2015-04-23
1855	CQ-20140821-09-0061	20140821-09	2014/11/01	11:37:31	Mammal	wild boar	1	33.5316	107.634	1575	2014-08-21	2015-04-23
1856	CQ-20140821-09-0067	20140821-09	2014/11/05	07:46:24	Mammal	wild boar	1	33.5316	107.634	1575	2014-08-21	2015-04-23
1857	CQ-20140821-09-0071	20140821-09	2014/11/06	08:15:11	Mammal	wild boar	1	33.5316	107.634	1575	2014-08-21	2015-04-23
1858	CQ-20140821-09-0073	20140821-09	2014/11/07	11:48:35	Mammal	wild boar	1	33.5316	107.634	1575	2014-08-21	2015-04-23
1859	CQ-20140821-09-0077	20140821-09	2014/11/11	03:21:58	Mammal	wild boar	1	33.5316	107.634	1575	2014-08-21	2015-04-23
1860	CQ-20140821-09-0079	20140821-09	2014/11/11	04:28:00	Mammal	wild boar	1	33.5316	107.634	1575	2014-08-21	2015-04-23
1861	CQ-20140821-09-0081	20140821-09	2014/11/11	14:27:14	Mammal	wild boar	1	33.5316	107.634	1575	2014-08-21	2015-04-23
1862	CQ-20140821-09-0083	20140821-09	2014/11/12	09:57:52	Mammal	Chinese goral	1	33.5316	107.634	1575	2014-08-21	2015-04-23
1863	CQ-20140821-09-0089	20140821-09	2014/11/13	15:27:39	Mammal	wild boar	1	33.5316	107.634	1575	2014-08-21	2015-04-23
1864	CQ-20140821-09-0091	20140821-09	2014/11/14	17:47:16	Mammal	Chinese goral	1	33.5316	107.634	1575	2014-08-21	2015-04-23
1865	CQ-20140821-09-0095	20140821-09	2014/11/15	08:27:01	Mammal	wild boar	1	33.5316	107.634	1575	2014-08-21	2015-04-23
1866	CQ-20140821-09-0097	20140821-09	2014/11/17	14:56:23	Mammal	wild boar	1	33.5316	107.634	1575	2014-08-21	2015-04-23
1867	CQ-20140821-09-0099	20140821-09	2014/11/17	16:18:51	Mammal	wild boar	1	33.5316	107.634	1575	2014-08-21	2015-04-23
1868	CQ-20140821-09-0103	20140821-09	2014/11/19	16:23:56	Mammal	wild boar	1	33.5316	107.634	1575	2014-08-21	2015-04-23
1869	CQ-20140821-09-0105	20140821-09	2014/11/19	19:31:56	Mammal	wild boar	1	33.5316	107.634	1575	2014-08-21	2015-04-23
1870	CQ-20140821-09-0110	20140821-09	2014/11/21	8:04:04	Mammal	wild boar	1	33.5316	107.634	1575	2014-08-21	2015-04-23
1871	CQ-20140821-09-0111	20140821-09	2014/11/23	09:24:52	Mammal	wild boar	1	33.5316	107.634	1575	2014-08-21	2015-04-23
1872	CQ-20140821-09-0113	20140821-09	2014/11/23	11:21:20	Mammal	wild boar	1	33.5316	107.634	1575	2014-08-21	2015-04-23
1873	CQ-20140821-09-0115	20140821-09	2014/11/23	11:54:51	Mammal	wild boar	1	33.5316	107.634	1575	2014-08-21	2015-04-23
1874	CQ-20140821-09-0117	20140821-09	2014/11/26	11:07:39	Mammal	wild boar	1	33.5316	107.634	1575	2014-08-21	2015-04-23
1875	CQ-20140821-09-0119	20140821-09	2014/11/27	06:44:54	Mammal	wild boar	1	33.5316	107.634	1575	2014-08-21	2015-04-23
1876	CQ-20140821-09-0122	20140821-09	2014/11/27	14:45:20	Mammal	wild boar	2	33.5316	107.634	1575	2014-08-21	2015-04-23
1877	CQ-20140821-09-0125	20140821-09	2014/11/28	04:33:28	Mammal	wild boar	1	33.5316	107.634	1575	2014-08-21	2015-04-23
1878	CQ-20140821-09-0127	20140821-09	2014/11/28	05:54:10	Mammal	wild boar	1	33.5316	107.634	1575	2014-08-21	2015-04-23
1879	CQ-20140821-09-0129	20140821-09	2014/11/28	09:22:50	Mammal	wild boar	3	33.5316	107.634	1575	2014-08-21	2015-04-23
1880	CQ-20140821-09-0131	20140821-09	2014/11/28	19:48:13	Mammal	Chinese goral	2	33.5316	107.634	1575	2014-08-21	2015-04-23
1881	CQ-20140821-09-0137	20140821-09	2014/12/01	12:42:34	Mammal	wild boar	2	33.5316	107.634	1575	2014-08-21	2015-04-23
1882	CQ-20140821-09-0139	20140821-09	2014/12/01	15:45:01	Mammal	wild boar	1	33.5316	107.634	1575	2014-08-21	2015-04-23
1883	CQ-20140821-09-0141	20140821-09	2014/12/02	14:53:42	Mammal	wild boar	1	33.5316	107.634	1575	2014-08-21	2015-04-23
1884	CQ-20140821-09-0143	20140821-09	2014/12/05	14:22:48	Mammal	wild boar	1	33.5316	107.634	1575	2014-08-21	2015-04-23
1885	CQ-20140821-09-0148	20140821-09	2014/12/8	15:19:16	Mammal	wild boar	1	33.5316	107.634	1575	2014-08-21	2015-04-23
1886	CQ-20140821-09-0151	20140821-09	2014/12/10	07:29:06	Mammal	golden takin	1	33.5316	107.634	1575	2014-08-21	2015-04-23
1887	CQ-20140821-09-0157	20140821-09	2014/12/11	09:09:17	Mammal	wild boar	1	33.5316	107.634	1575	2014-08-21	2015-04-23
1888	CQ-20140821-09-0161	20140821-09	2014/12/11	14:18:27	Mammal	wild boar	1	33.5316	107.634	1575	2014-08-21	2015-04-23
1889	CQ-20140821-09-0163	20140821-09	2014/12/17	15:38:07	Mammal	golden takin	5	33.5316	107.634	1575	2014-08-21	2015-04-23
1890	CQ-20140821-09-0167	20140821-09	2014/12/18	12:53:08	Mammal	golden takin	1	33.5316	107.634	1575	2014-08-21	2015-04-23
1891	CQ-20140821-09-0169	20140821-09	2014/12/27	14:45:42	Mammal	wild boar	1	33.5316	107.634	1575	2014-08-21	2015-04-23
1892	CQ-20140821-09-0171	20140821-09	2015/01/03	13:55:06	Mammal	wild boar	1	33.5316	107.634	1575	2014-08-21	2015-04-23
1893	CQ-20140821-09-0173	20140821-09	2015/01/04	08:49:49	Mammal	wild boar	1	33.5316	107.634	1575	2014-08-21	2015-04-23
1894	CQ-20140821-09-0175	20140821-09	2015/01/05	17:34:22	Mammal	wild boar	1	33.5316	107.634	1575	2014-08-21	2015-04-23
1895	CQ-20140821-09-0177	20140821-09	2015/01/07	14:19:08	Mammal	wild boar	1	33.5316	107.634	1575	2014-08-21	2015-04-23
1896	CQ-20140821-09-0180	20140821-09	2015/1/9	12:55:54	Mammal	wild boar	1	33.5316	107.634	1575	2014-08-21	2015-04-23
1897	CQ-20140821-09-0182	20140821-09	2015/1/9	13:55:34	Mammal	wild boar	1	33.5316	107.634	1575	2014-08-21	2015-04-23
1898	CQ-20140821-09-0183	20140821-09	2015/01/09	16:58:56	Mammal	wild boar	1	33.5316	107.634	1575	2014-08-21	2015-04-23
1899	CQ-20140821-09-0185	20140821-09	2015/01/11	19:41:17	Mammal	wild boar	1	33.5316	107.634	1575	2014-08-21	2015-04-23
1900	CQ-20140821-09-0187	20140821-09	2015/01/13	15:43:40	Mammal	wild boar	1	33.5316	107.634	1575	2014-08-21	2015-04-23
1901	CQ-20140821-09-0189	20140821-09	2015/01/18	09:44:37	Mammal	wild boar	2	33.5316	107.634	1575	2014-08-21	2015-04-23
1902	CQ-20140821-09-0193	20140821-09	2015/01/20	10:45:56	Mammal	wild boar	1	33.5316	107.634	1575	2014-08-21	2015-04-23
1903	CQ-20140821-09-0196	20140821-09	2015/1/20	13:00:56	Mammal	wild boar	1	33.5316	107.634	1575	2014-08-21	2015-04-23
1904	CQ-20140821-09-0199	20140821-09	2015/01/24	15:41:40	Mammal	wild boar	1	33.5316	107.634	1575	2014-08-21	2015-04-23
1905	CQ-20140821-09-0201	20140821-09	2015/01/27	04:45:02	Mammal	wild boar	1	33.5316	107.634	1575	2014-08-21	2015-04-23
1906	CQ-20140821-09-0205	20140821-09	2015/02/15	16:42:55	Mammal	wild boar	1	33.5316	107.634	1575	2014-08-21	2015-04-23
1907	CQ-20140821-09-0207	20140821-09	2015/02/21	16:14:22	Mammal	wild boar	1	33.5316	107.634	1575	2014-08-21	2015-04-23
1908	CQ-20140821-09-0209	20140821-09	2015/02/25	15:46:47	Mammal	golden takin	2	33.5316	107.634	1575	2014-08-21	2015-04-23
1909	CQ-20140821-09-0215	20140821-09	2015/02/27	08:57:03	Mammal	golden takin	1	33.5316	107.634	1575	2014-08-21	2015-04-23
1910	CQ-20140821-09-0217	20140821-09	2015/02/27	09:49:04	Mammal	golden takin	1	33.5316	107.634	1575	2014-08-21	2015-04-23
1911	CQ-20140821-09-0253	20140821-09	2015/02/27	14:40:25	Mammal	wild boar	1	33.5316	107.634	1575	2014-08-21	2015-04-23
1912	CQ-20140821-09-0255	20140821-09	2015/03/14	17:33:12	Mammal	wild boar	1	33.5316	107.634	1575	2014-08-21	2015-04-23
1913	CQ-20140821-09-0257	20140821-09	2015/03/16	13:14:33	Mammal	reeves muntjac	1	33.5316	107.634	1575	2014-08-21	2015-04-23
1914	CQ-20140821-09-0259	20140821-09	2015/03/19	12:15:41	Mammal	golden takin	1	33.5316	107.634	1575	2014-08-21	2015-04-23
1915	CQ-20140821-09-0261	20140821-09	2015/04/07	17:49:37	Mammal	Chinese goral	1	33.5316	107.634	1575	2014-08-21	2015-04-23
1916	CQ-20140821-09-0263	20140821-09	2015/04/09	14:05:10	Mammal	Chinese goral	1	33.5316	107.634	1575	2014-08-21	2015-04-23
1917	CQ-20140821-09-0265	20140821-09	2015/04/14	10:38:51	Mammal	Chinese goral	1	33.5316	107.634	1575	2014-08-21	2015-04-23
1918	CQ-20140821-09-0271	20140821-09	2015/04/17	03:43:00	Mammal	Chinese goral	1	33.5316	107.634	1575	2014-08-21	2015-04-23
1919	CQ-20140821-09-0275	20140821-09	2015/04/17	05:05:42	Mammal	Chinese goral	1	33.5316	107.634	1575	2014-08-21	2015-04-23
1920	CQ-20140821-09-0283	20140821-09	2015/04/17	05:51:17	Mammal	Chinese goral	1	33.5316	107.634	1575	2014-08-21	2015-04-23
1921	CQ-20140821-11-0059	20140821-11	2014/09/18	02:37:54	Mammal	Chinese goral	1	33.5667	107.661	1440	2014-08-21	2014-10-24
1922	CQ-20140821-11-0063	20140821-11	2014/09/20	17:04:54	Mammal	Chinese goral	1	33.5667	107.661	1440	2014-08-21	2014-10-24
1923	CQ-20140821-12-0031	20140821-12	2014/08/30	13:08:11	Mammal	Chinese goral	1	33.5659	107.657	1565	2014-08-21	2014-10-24
1924	CQ-20140821-12-0057	20140821-12	2014/09/09	17:46:01	Mammal	Chinese goral	1	33.5659	107.657	1565	2014-08-21	2014-10-24
1925	CQ-20140821-12-0071	20140821-12	2014/09/22	09:28:33	Mammal	Chinese goral	1	33.5659	107.657	1565	2014-08-21	2014-10-24
1926	CQ-20140821-12-0077	20140821-12	2014/09/25	16:07:09	Mammal	Chinese goral	1	33.5659	107.657	1565	2014-08-21	2014-10-24
1927	CQ-20140821-12-0161	20140821-12	2014/10/15	11:24:57	Mammal	Chinese goral	1	33.5659	107.657	1565	2014-08-21	2014-10-24
1928	CQ-20140821-16-0001	20140821-16	2014/08/25	06:21:03	Mammal	reeves muntjac	1	33.5348	107.65	1135	2014-08-21	2014-11-04
1929	CQ-20140821-16-0002	20140821-16	2014/08/26	07:00:08	Mammal	reeves muntjac	1	33.5348	107.65	1135	2014-08-21	2014-11-04
1930	CQ-20140821-16-0007	20140821-16	2014/09/05	12:35:34	Mammal	reeves muntjac	1	33.5348	107.65	1135	2014-08-21	2014-11-04
1931	CQ-20140821-16-0009	20140821-16	2014/09/07	15:32:37	Mammal	reeves muntjac	1	33.5348	107.65	1135	2014-08-21	2014-11-04
1932	CQ-20140821-16-0010	20140821-16	2014/09/08	08:17:32	Mammal	reeves muntjac	1	33.5348	107.65	1135	2014-08-21	2014-11-04
1933	CQ-20140821-16-0013	20140821-16	2014/09/08	18:21:06	Mammal	reeves muntjac	1	33.5348	107.65	1135	2014-08-21	2014-11-04
1934	CQ-20140821-16-0017	20140821-16	2014/09/09	18:56:49	Mammal	wild boar	1	33.5348	107.65	1135	2014-08-21	2014-11-04
1935	CQ-20140821-16-0018	20140821-16	2014/09/11	13:35:02	Mammal	reeves muntjac	1	33.5348	107.65	1135	2014-08-21	2014-11-04
1936	CQ-20140821-16-0019	20140821-16	2014/09/14	07:31:21	Mammal	wild boar	1	33.5348	107.65	1135	2014-08-21	2014-11-04
1937	CQ-20140821-16-0020	20140821-16	2014/09/18	06:44:01	Mammal	reeves muntjac	1	33.5348	107.65	1135	2014-08-21	2014-11-04
1938	CQ-20140821-16-0022	20140821-16	2014/09/20	19:09:41	Mammal	reeves muntjac	1	33.5348	107.65	1135	2014-08-21	2014-11-04
1939	CQ-20140821-16-0023	20140821-16	2014/09/21	02:07:26	Mammal	reeves muntjac	1	33.5348	107.65	1135	2014-08-21	2014-11-04
1940	CQ-20140821-16-0025	20140821-16	2014/09/23	06:40:03	Mammal	reeves muntjac	1	33.5348	107.65	1135	2014-08-21	2014-11-04
1941	CQ-20140821-16-0027	20140821-16	2014/09/23	21:05:15	Mammal	reeves muntjac	1	33.5348	107.65	1135	2014-08-21	2014-11-04
1942	CQ-20140821-16-0030	20140821-16	2014/09/28	07:04:36	Mammal	reeves muntjac	1	33.5348	107.65	1135	2014-08-21	2014-11-04
1943	CQ-20140821-16-0031	20140821-16	2014/09/29	08:28:33	Mammal	reeves muntjac	1	33.5348	107.65	1135	2014-08-21	2014-11-04
1944	CQ-20140821-16-0035	20140821-16	2014/10/04	13:32:42	Mammal	reeves muntjac	1	33.5348	107.65	1135	2014-08-21	2014-11-04
1945	CQ-20140821-16-0036	20140821-16	2014/10/05	17:22:30	Mammal	reeves muntjac	1	33.5348	107.65	1135	2014-08-21	2014-11-04
1946	CQ-20140821-16-0037	20140821-16	2014/10/09	07:32:53	Mammal	reeves muntjac	1	33.5348	107.65	1135	2014-08-21	2014-11-04
1947	CQ-20140821-16-0038	20140821-16	2014/10/10	00:20:06	Mammal	reeves muntjac	1	33.5348	107.65	1135	2014-08-21	2014-11-04
1948	CQ-20140821-16-0039	20140821-16	2014/10/11	05:52:47	Mammal	reeves muntjac	1	33.5348	107.65	1135	2014-08-21	2014-11-04
1949	CQ-20140821-16-0040	20140821-16	2014/10/15	00:44:20	Mammal	reeves muntjac	1	33.5348	107.65	1135	2014-08-21	2014-11-04
1950	CQ-20140821-16-0041	20140821-16	2014/10/15	18:51:15	Mammal	reeves muntjac	1	33.5348	107.65	1135	2014-08-21	2014-11-04
1951	CQ-20140821-16-0042	20140821-16	2014/10/16	13:19:02	Mammal	reeves muntjac	1	33.5348	107.65	1135	2014-08-21	2014-11-04
1952	CQ-20140821-16-0043	20140821-16	2014/10/21	00:58:07	Mammal	reeves muntjac	1	33.5348	107.65	1135	2014-08-21	2014-11-04
1953	CQ-20140821-16-0046	20140821-16	2014/10/30	06:55:30	Mammal	reeves muntjac	1	33.5348	107.65	1135	2014-08-21	2014-11-04
1954	CQ-20140821-16-0049	20140821-16	2014/11/01	18:33:08	Mammal	reeves muntjac	1	33.5348	107.65	1135	2014-08-21	2014-11-04
1955	CQ-20140821-16-0050	20140821-16	2014/11/03	18:00:05	Mammal	reeves muntjac	1	33.5348	107.65	1135	2014-08-21	2014-11-04
1956	CQ-20140821-16-0051	20140821-16	2014/11/04	08:32:01	Mammal	reeves muntjac	1	33.5348	107.65	1135	2014-08-21	2014-11-04
1957	CQ-20140821-55-0013	20140821-55	2014/09/10	10:19:48	Mammal	wild boar	1	33.6535	107.486	1455	2014-08-21	2014-12-05
1958	CQ-20140821-55-0015	20140821-55	2014/09/18	18:16:14	Mammal	wild boar	1	33.6535	107.486	1455	2014-08-21	2014-12-05
1959	CQ-20140821-55-0021	20140821-55	2014/09/23	16:51:47	Mammal	wild boar	1	33.6535	107.486	1455	2014-08-21	2014-12-05
1960	CQ-20140821-55-0025	20140821-55	2014/09/26	15:24:56	Mammal	reeves muntjac	1	33.6535	107.486	1455	2014-08-21	2014-12-05
1961	CQ-20140821-55-0031	20140821-55	2014/09/30	13:24:42	Mammal	wild boar	1	33.6535	107.486	1455	2014-08-21	2014-12-05
1962	CQ-20140821-55-0033	20140821-55	2014/09/30	13:31:11	Mammal	reeves muntjac	1	33.6535	107.486	1455	2014-08-21	2014-12-05
1963	CQ-20140821-55-0038	20140821-55	41915	0.694468	Mammal	reeves muntjac	1	33.6535	107.486	1455	2014-08-21	2014-12-05
1964	CQ-20140821-55-0041	20140821-55	2014/10/04	18:40:36	Mammal	wild boar	1	33.6535	107.486	1455	2014-08-21	2014-12-05
1965	CQ-20140821-55-0049	20140821-55	2014/10/09	14:39:10	Mammal	reeves muntjac	1	33.6535	107.486	1455	2014-08-21	2014-12-05
1966	CQ-20140821-86-0007	20140821-86	2014/08/25	0.211146	Mammal	wild boar	1	33.686	107.608	2030	2014-08-21	2015-04-27
1967	CQ-20140821-86-0009	20140821-86	2014/9/3	17:57:42	Mammal	wild boar	1	33.686	107.608	2030	2014-08-21	2015-04-27
1968	CQ-20140821-86-0011	20140821-86	2014/08/28	09:57:44	Mammal	wild boar	1	33.686	107.608	2030	2014-08-21	2015-04-27
1969	CQ-20140821-86-0013	20140821-86	2014/09/02	19:34:27	Mammal	Chinese goral	1	33.686	107.608	2030	2014-08-21	2015-04-27
1970	CQ-20140821-86-0014	20140821-86	2014/09/03	17:57:26	Mammal	Chinese goral	1	33.686	107.608	2030	2014-08-21	2015-04-27
1971	CQ-20140821-86-0015	20140821-86	2014/09/18	07:30:51	Mammal	golden takin	1	33.686	107.608	2030	2014-08-21	2015-04-27
1972	CQ-20140821-86-0017	20140821-86	2014/09/26	18:02:40	Mammal	forest musk deer	1	33.686	107.608	2030	2014-08-21	2015-04-27
1973	CQ-20140821-86-0023	20140821-86	2014/10/04	21:11:30	Mammal	wild boar	1	33.686	107.608	2030	2014-08-21	2015-04-27
1974	CQ-20140821-86-0025	20140821-86	2014/10/14	18:02:24	Mammal	wild boar	2	33.686	107.608	2030	2014-08-21	2015-04-27
1975	CQ-20140821-86-0035	20140821-86	2014/10/11	06:19:03	Mammal	wild boar	1	33.686	107.608	2030	2014-08-21	2015-04-27
1976	CQ-20140821-86-0036	20140821-86	2014/10/14	18:02:08	Mammal	wild boar	1	33.686	107.608	2030	2014-08-21	2015-04-27
1977	CQ-20140821-86-0043	20140821-86	2014/10/16	09:29:59	Mammal	wild boar	1	33.686	107.608	2030	2014-08-21	2015-04-27
1978	CQ-20140821-86-0050	20140821-86	2014/10/17	12:02:04	Mammal	golden takin	1	33.686	107.608	2030	2014-08-21	2015-04-27
1979	CQ-20140821-86-0061	20140821-86	2014/11/01	19:49:38	Mammal	wild boar	1	33.686	107.608	2030	2014-08-21	2015-04-27
1980	CQ-20140821-86-0063	20140821-86	2014/11/02	13:03:07	Mammal	wild boar	1	33.686	107.608	2030	2014-08-21	2015-04-27
1981	CQ-20140821-86-0065	20140821-86	2014/11/05	08:32:44	Mammal	wild boar	1	33.686	107.608	2030	2014-08-21	2015-04-27
1982	CQ-20140821-86-0077	20140821-86	2014/11/20	1:32:52	Mammal	golden takin	1	33.686	107.608	2030	2014-08-21	2015-04-27
1983	CQ-20140821-86-0078	20140821-86	2014/11/26	08:42:36	Mammal	golden takin	1	33.686	107.608	2030	2014-08-21	2015-04-27
1984	CQ-20140821-86-0080	20140821-86	2014/11/28	14:07:39	Mammal	wild boar	1	33.686	107.608	2030	2014-08-21	2015-04-27
1985	CQ-20140821-86-0095	20140821-86	2015/04/02	08:39:38	Mammal	golden takin	1	33.686	107.608	2030	2014-08-21	2015-04-27
1986	CQ-20140822-56-0002	20140822-56	2014/08/23	17:15:02	Mammal	wild boar	1	33.6788	107.595	1836	2014-08-22	2015-04-27
1987	CQ-20140822-56-0004	20140822-56	2014/08/24	12:25:51	Mammal	wild boar	1	33.6788	107.595	1836	2014-08-22	2015-04-27
1988	CQ-20140822-56-0006	20140822-56	2014/08/30	08:10:36	Mammal	tufted deer	1	33.6788	107.595	1836	2014-08-22	2015-04-27
1989	CQ-20140822-56-0010	20140822-56	2014/09/14	07:44:24	Mammal	wild boar	1	33.6788	107.595	1836	2014-08-22	2015-04-27
1990	CQ-20140822-56-0015	20140822-56	2014/10/08	16:13:32	Mammal	golden takin	1	33.6788	107.595	1836	2014-08-22	2015-04-27
1991	CQ-20140822-56-0018	20140822-56	2014/10/14	08:03:32	Mammal	golden takin	1	33.6788	107.595	1836	2014-08-22	2015-04-27
1992	CQ-20140822-56-0019	20140822-56	2014/10/15	00:03:11	Mammal	golden takin	1	33.6788	107.595	1836	2014-08-22	2015-04-27
1993	CQ-20140822-56-0020	20140822-56	2014/10/23	17:58:28	Mammal	reeves muntjac	1	33.6788	107.595	1836	2014-08-22	2015-04-27
1994	CQ-20140822-56-0023	20140822-56	2014/11/01	08:33:12	Mammal	reeves muntjac	1	33.6788	107.595	1836	2014-08-22	2015-04-27
1995	CQ-20140822-56-0024	20140822-56	2014/11/01	10:00:43	Mammal	golden takin	1	33.6788	107.595	1836	2014-08-22	2015-04-27
1996	CQ-20140822-56-0025	20140822-56	2014/11/02	11:11:00	Mammal	reeves muntjac	1	33.6788	107.595	1836	2014-08-22	2015-04-27
1997	CQ-20140822-56-0027	20140822-56	2014/11/02	17:30:34	Mammal	wild boar	1	33.6788	107.595	1836	2014-08-22	2015-04-27
1998	CQ-20140822-56-0030	20140822-56	2014/11/06	17:41:44	Mammal	reeves muntjac	1	33.6788	107.595	1836	2014-08-22	2015-04-27
[truncated: 13,586 more rows]
